# Supplementary material for: Evolutionary Dynamics of Microsatellite Distribution in Plants: Insight from the Comparison of Sequenced Brassica, Arabidopsis and Other Angiosperm Species
Source: PLoS One. 2013 Mar 28;8(3):e59988. doi: 10.1371/journal.pone.0059988 (PMC3610691; doi:10.1371/journal.pone.0059988)
Supplement: Table S1 — The correlation and difference for the abundance of corresponding mono- to hexanucleotide repeat microsatellites in the whole genomes and both the coding and non-coding sequences of the analyzed angiosperm species. (XLS) [file pone.0059988.s001.xls]

## Sheet: A
Table S1A The correlation for the abundance of corresponding mono- to hexanucleotide repeat microsatellites in the whole genomes of the analyzed angiosperms.
					Class	Monocotyledoneae						Dicotyledoneae
					Order	Poales						Ranunculales	Lamiales	Solanales		Vitales	Myrtales	Sapindales		Malvales	Brassicales									Cucurbitales	Rosales			Fabales					Malpighiales
					Family	Poaceae						Ranunculaceae	Phrymaceae	Solanaceae		Vitaceae	Myrtaceae	Rutaceae		Malvaceae	Caricaceae	Brassicaceae								Cucurbitaceae	Rosaceae			Fabaceae					Salicaceae	Linaceae	Euphorbiaceae
					Genus	Panicum	Brachypodium	Oryza	Setaria	Zea	Sorghum	Aquilegia	Mimulus	Solanum		Vitis	Eucalyptus	Citrus		Theobroma	Carica	Thellungiella		Brassica			Arabidopsis		Capsella	Cucumis	Malus	Prunus	Fragaria	Glycine	Cajanus	Phaseolus	Medicago	Lotus	Populus	Linum	Ricinus	Manihot
					Spceis	virgatum	distachyon	sativa	italica	mays	bicolor	coerulea	guttatus	lycopersicum	tuberosum	vinifera	grandis	clementina	sinensis	cacao	papaya	parvula	halophila	napus	rapa	oleracea	thaliana	lyrata	rubella	sativus	domestica	persica	vesca	max	cajan	vulgaris	truncatula	japonicus	trichocarpa	usitatissimum	communis	esculenta
Class	Order	Family	Genus	Spceis		P.virgatum	B.distachyon	O.sativa	S.italica	Z.mays	S.bicolor	A.coerulea	M.guttatus	S.lycopersicum	S.tuberosum	V.vinifera	E.grandis	C.clementina	C.sinensis	T.cacao	C.papaya	T.parvula	T.halophila	B.napus	B.rapa	B.oleracea	A.thaliana	A.lyrata	C.rubella	C.sativus	M.domestica	P.persica	F. vesca	G.max	C.cajan	P.vulgaris	M.truncatula	L.japonicus	P.trichocarpa	L.usitatissimum	R.communis	M.esculenta
Monocotyledoneae	Poales	Poaceae	Panicum	virgatum	P.virgatum
			Brachypodium	distachyon	B.distachyon	0.98
			Oryza	sativa	O.sativa	0.97	0.92
			Setaria	italica	S.italica	0.99	0.99	0.97
			Zea	mays	Z.mays	0.99	0.97	0.99	0.99
			Sorghum	bicolor	S.bicolor	0.97	0.96	0.92	0.95	0.95
Dicotyledoneae	Ranunculales	Ranunculaceae	Aquilegia	coerulea	A.coerulea	0.45	0.55	0.49	0.53	0.49	0.43
	Lamiales	Phrymaceae	Mimulus	guttatus	M.guttatus	0.18	0.2	0.29	0.19	0.22	0.22	0.76
	Solanales	Solanaceae	Solanum	lycopersicum	S.lycopersicum	0.87	0.84	0.85	0.82	0.84	0.92	0.46	0.46
				tuberosum	S.tuberosum	0.89	0.92	0.85	0.88	0.87	0.89	0.72	0.52	0.92
	Vitales	Vitaceae	Vitis	vinifera	V.vinifera	0.29	0.4	0.3	0.34	0.3	0.33	0.92	0.84	0.47	0.68
	Myrtales	Myrtaceae	Eucalyptus	grandis	E.grandis	0.2	0.25	0.31	0.24	0.25	0.2	0.87	0.97	0.41	0.56	0.91
	Sapindales	Rutaceae	Citrus	clementina	C.clementina	0.44	0.54	0.47	0.5	0.47	0.44	0.99	0.81	0.52	0.76	0.97	0.91
				sinensis	C.sinensis	0.6	0.68	0.61	0.64	0.61	0.6	0.96	0.78	0.67	0.87	0.93	0.85	0.98
	Malvales	Malvaceae	Theobroma	cacao	T.cacao	0.5	0.53	0.54	0.49	0.5	0.55	0.78	0.89	0.77	0.82	0.88	0.87	0.86	0.9
	Brassicales	Caricaceae	Carica	papaya	C.papaya	0.24	0.19	0.36	0.2	0.25	0.29	0.45	0.87	0.62	0.51	0.6	0.77	0.55	0.58	0.86
		Brassicaceae	Thellungiella	parvula	T.parvula	0.85	0.77	0.92	0.81	0.86	0.84	0.45	0.52	0.93	0.83	0.37	0.46	0.48	0.62	0.71	0.68
				halophila	T.halophila	0.36	0.38	0.5	0.4	0.43	0.34	0.85	0.94	0.52	0.64	0.82	0.97	0.87	0.85	0.87	0.79	0.63
			Brassica	napus	B.napus	0.5	0.52	0.59	0.51	0.53	0.52	0.84	0.93	0.72	0.79	0.87	0.93	0.89	0.91	0.97	0.86	0.74	0.95
				rapa	B.rapa	0.53	0.54	0.63	0.54	0.56	0.54	0.81	0.92	0.73	0.79	0.82	0.91	0.86	0.89	0.96	0.86	0.78	0.96	1
				oleracea	B.oleracea	0.42	0.44	0.51	0.43	0.45	0.44	0.83	0.96	0.66	0.73	0.87	0.95	0.88	0.89	0.97	0.87	0.69	0.96	1	0.99
			Arabidopsis	thaliana	A.thaliana	0.68	0.71	0.76	0.73	0.73	0.62	0.91	0.72	0.63	0.82	0.76	0.81	0.89	0.92	0.78	0.54	0.72	0.89	0.87	0.88	0.84
				lyrata	A.lyrata	0.19	0.26	0.29	0.26	0.25	0.15	0.93	0.86	0.25	0.5	0.87	0.95	0.92	0.84	0.73	0.55	0.33	0.92	0.83	0.81	0.85	0.84
			Capsella	rubella	C.rubella	0.44	0.46	0.57	0.48	0.5	0.42	0.86	0.92	0.56	0.68	0.81	0.95	0.88	0.87	0.87	0.77	0.68	1	0.96	0.96	0.96	0.92	0.91
	Cucurbitales	Cucurbitaceae	Cucumis	sativus	C.sativus	0.73	0.72	0.75	0.7	0.71	0.78	0.66	0.73	0.94	0.92	0.71	0.69	0.73	0.83	0.94	0.8	0.89	0.75	0.91	0.91	0.87	0.76	0.54	0.78
	Rosales	Rosaceae	Malus	domestica	M.domestica	0.33	0.31	0.42	0.3	0.34	0.38	0.61	0.92	0.68	0.63	0.74	0.85	0.7	0.73	0.94	0.98	0.7	0.86	0.93	0.93	0.95	0.66	0.66	0.85	0.87
			Prunus	persica	P.persica	0.35	0.33	0.43	0.31	0.35	0.42	0.56	0.88	0.72	0.65	0.71	0.8	0.66	0.7	0.94	0.98	0.72	0.81	0.91	0.91	0.92	0.61	0.59	0.79	0.89	0.99
			Fragaria	vesca	F. vesca	0.37	0.35	0.51	0.36	0.41	0.4	0.67	0.94	0.65	0.63	0.72	0.89	0.73	0.74	0.91	0.95	0.74	0.93	0.95	0.96	0.96	0.76	0.74	0.93	0.84	0.97	0.94
	Fabales	Fabaceae	Glycine	max	G.max	0.67	0.7	0.67	0.65	0.65	0.72	0.74	0.77	0.89	0.92	0.81	0.75	0.81	0.89	0.97	0.78	0.8	0.78	0.93	0.92	0.9	0.78	0.62	0.8	0.99	0.87	0.89	0.84
			Cajanus	cajan	C.cajan	0.49	0.45	0.55	0.44	0.48	0.57	0.47	0.77	0.84	0.72	0.61	0.67	0.58	0.66	0.91	0.94	0.81	0.72	0.86	0.87	0.85	0.58	0.44	0.72	0.93	0.95	0.98	0.89	0.91
			Phaseolus	vulgaris	P.vulgaris	0.86	0.83	0.83	0.8	0.82	0.91	0.39	0.4	1	0.9	0.42	0.34	0.46	0.62	0.73	0.59	0.91	0.45	0.66	0.68	0.6	0.57	0.17	0.49	0.91	0.64	0.69	0.59	0.86	0.82
			Medicago	truncatula	M.truncatula	0.15	0.28	0.18	0.23	0.18	0.15	0.94	0.79	0.25	0.53	0.96	0.9	0.95	0.87	0.74	0.46	0.2	0.8	0.77	0.73	0.79	0.75	0.94	0.79	0.52	0.6	0.54	0.62	0.64	0.41	0.18
			Lotus	japonicus	L.japonicus	0.92	0.92	0.94	0.93	0.93	0.89	0.74	0.53	0.88	0.96	0.61	0.57	0.74	0.85	0.76	0.49	0.89	0.7	0.79	0.81	0.73	0.9	0.55	0.76	0.87	0.6	0.6	0.66	0.85	0.66	0.84	0.5
	Malpighiales	Salicaceae	Populus	trichocarpa	P.trichocarpa	0.55	0.59	0.6	0.57	0.57	0.56	0.89	0.87	0.73	0.85	0.91	0.91	0.93	0.96	0.97	0.78	0.71	0.92	0.98	0.97	0.97	0.89	0.83	0.93	0.91	0.88	0.86	0.89	0.94	0.82	0.68	0.82	0.83
		Linaceae	Linum	usitatissimum	L.usitatissimum	0.99	0.99	0.96	1	0.99	0.97	0.53	0.21	0.84	0.9	0.36	0.25	0.51	0.65	0.52	0.22	0.82	0.4	0.53	0.55	0.45	0.72	0.26	0.48	0.72	0.32	0.34	0.38	0.68	0.46	0.83	0.24	0.93	0.58
		Euphorbiaceae	Ricinus	communis	R.communis	0.73	0.77	0.7	0.72	0.7	0.78	0.74	0.67	0.91	0.95	0.8	0.67	0.8	0.89	0.93	0.67	0.78	0.7	0.87	0.86	0.83	0.76	0.55	0.72	0.97	0.78	0.81	0.74	0.99	0.84	0.88	0.62	0.87	0.91	0.75
			Manihot	esculenta	M.esculenta	0.78	0.83	0.74	0.79	0.76	0.73	0.75	0.45	0.77	0.94	0.7	0.56	0.78	0.85	0.76	0.41	0.68	0.6	0.73	0.72	0.67	0.79	0.54	0.64	0.8	0.56	0.55	0.53	0.83	0.59	0.76	0.61	0.88	0.83	0.8	0.88

## Sheet: B
Table S1B The correlation for the abundance of corresponding mono- to hexanucleotide repeat microsatellites in the non-coding (below diagonal) and coding (beyond diagonal) sequences of the analyzed angiosperms.
					Class	Monocotyledoneae						Dicotyledoneae
					Order	Poales						Ranunculales	Lamiales	Solanales		Vitales	Myrtales	Sapindales		Malvales	Brassicales									Cucurbitales	Rosales			Fabales					Malpighiales
					Family	Poaceae						Ranunculaceae	Phrymaceae	Solanaceae		Vitaceae	Myrtaceae	Rutaceae		Malvaceae	Caricaceae	Brassicaceae								Cucurbitaceae	Rosaceae			Fabaceae					Salicaceae	Linaceae	Euphorbiaceae
					Genus	Panicum	Brachypodium	Oryza	Setaria	Zea	Sorghum	Aquilegia	Mimulus	Solanum		Vitis	Eucalyptus	Citrus		Theobroma	Carica	Thellungiella		Brassica			Arabidopsis		Capsella	Cucumis	Malus	Prunus	Fragaria	Glycine	Cajanus	Phaseolus	Medicago	Lotus	Populus	Linum	Ricinus	Manihot
					Spceis	virgatum	distachyon	sativa	italica	mays	bicolor	coerulea	guttatus	lycopersicum	tuberosum	vinifera	grandis	clementina	sinensis	cacao	papaya	parvula	halophila	napus	rapa	oleracea	thaliana	lyrata	rubella	sativus	domestica	persica	vesca	max	cajan	vulgaris	truncatula	japonicus	trichocarpa	usitatissimum	communis	esculenta
Class	Order	Family	Genus	Spceis		P.virgatum	B.distachyon	O.sativa	S.italica	Z.mays	S.bicolor	A.coerulea	M.guttatus	S.lycopersicum	S.tuberosum	V.vinifera	E.grandis	C.clementina	C.sinensis	T.cacao	C.papaya	T.parvula	T.halophila	B.napus	B.rapa	B.oleracea	A.thaliana	A.lyrata	C.rubella	C.sativus	M.domestica	P.persica	F. vesca	G.max	C.cajan	P.vulgaris	M.truncatula	L.japonicus	P.trichocarpa	L.usitatissimum	R.communis	M.esculenta
Monocotyledoneae	Poales	Poaceae	Panicum	virgatum	P.virgatum		0.999901	0.999523	0.999728	0.998208	0.998004	0.999529	0.999314	0.999106	0.998886	0.992439	0.998268	0.998913	0.998269	0.994103	0.999254	0.999268	0.999109	0.998925	0.998825	0.999115	0.998832	0.99855	0.998585	0.998148	0.997195	0.999019	0.999537	0.999246	0.986278	0.997002	0.996582	0.999226	0.997775	0.998263	0.999394	0.998414
			Brachypodium	distachyon	B.distachyon	0.930584		0.999823	0.99977	0.997474	0.997628	0.999397	0.999689	0.998501	0.998163	0.992166	0.998093	0.998344	0.997514	0.993955	0.998897	0.999468	0.999468	0.999382	0.999305	0.999537	0.999321	0.999082	0.999071	0.997276	0.996854	0.998503	0.999263	0.998702	0.984157	0.995899	0.99636	0.998816	0.997027	0.998797	0.998936	0.99776
			Oryza	sativa	O.sativa	0.937938	0.887336		0.999354	0.996787	0.997524	0.99863	0.999791	0.997638	0.99713	0.99021	0.997478	0.997146	0.996059	0.992319	0.997972	0.999146	0.999339	0.999385	0.999322	0.999521	0.999339	0.999043	0.999143	0.995967	0.995779	0.997503	0.998553	0.99777	0.981994	0.99419	0.994884	0.997735	0.995446	0.998676	0.99793	0.996375
			Setaria	italica	S.italica	0.987966	0.969753	0.927246		0.996671	0.996277	0.999764	0.999354	0.998111	0.997967	0.993389	0.997958	0.998527	0.997872	0.995896	0.99932	0.999846	0.999684	0.999542	0.999488	0.999604	0.999488	0.999329	0.999152	0.997312	0.997682	0.998716	0.999587	0.998548	0.983151	0.996412	0.997303	0.999134	0.997747	0.999204	0.999244	0.998329
			Zea	mays	Z.mays	0.986862	0.877934	0.923513	0.967781		0.999433	0.99689	0.996127	0.999616	0.999445	0.988809	0.996996	0.998261	0.997972	0.988645	0.997454	0.9954	0.994946	0.994474	0.994239	0.994967	0.994213	0.993636	0.994286	0.998975	0.994806	0.998242	0.997601	0.999153	0.993761	0.997803	0.993232	0.997706	0.996861	0.992985	0.998108	0.997423
			Sorghum	bicolor	S.bicolor	0.955216	0.954928	0.93895	0.960796	0.9099		0.995997	0.996728	0.998788	0.998283	0.986382	0.996297	0.996812	0.996073	0.986027	0.996121	0.995059	0.994999	0.994764	0.994546	0.995279	0.994567	0.993927	0.994608	0.997217	0.992922	0.996835	0.996562	0.998112	0.991029	0.995236	0.991385	0.996401	0.994561	0.993159	0.996778	0.995447
Dicotyledoneae	Ranunculales	Ranunculaceae	Aquilegia	coerulea	A.coerulea	0.355304	0.500802	0.434001	0.464145	0.391905	0.34946		0.998857	0.998518	0.998434	0.995411	0.998471	0.999318	0.998863	0.996888	0.999721	0.999552	0.999262	0.998961	0.998885	0.999089	0.998865	0.998831	0.998642	0.998189	0.998373	0.99928	0.999684	0.999079	0.98519	0.99754	0.998532	0.999739	0.998845	0.998705	0.999693	0.99922
	Lamiales	Phrymaceae	Mimulus	guttatus	M.guttatus	0.085972	0.186978	0.36094	0.151791	0.120289	0.177549	0.756375		0.997281	0.99666	0.991883	0.998276	0.997282	0.996138	0.993413	0.998264	0.999409	0.999652	0.999631	0.999578	0.999766	0.999526	0.999414	0.999673	0.995926	0.996758	0.997766	0.998665	0.997738	0.981287	0.994139	0.995887	0.997896	0.995809	0.998968	0.997981	0.996658
	Solanales	Solanaceae	Solanum	lycopersicum	S.lycopersicum	0.874562	0.870045	0.979129	0.87234	0.836768	0.932515	0.403865	0.418693		0.99991	0.992303	0.997924	0.999462	0.999217	0.9922	0.998756	0.99709	0.996646	0.996192	0.996001	0.996597	0.996007	0.995647	0.995864	0.99953	0.996404	0.999182	0.998724	0.999843	0.992291	0.998629	0.995994	0.999163	0.998411	0.995229	0.999302	0.998828
				tuberosum	S.tuberosum	0.871349	0.934031	0.929145	0.915561	0.847419	0.884492	0.688954	0.487415	0.914487		0.992273	0.997333	0.999479	0.999408	0.992616	0.998711	0.996857	0.996267	0.995781	0.995591	0.996156	0.995622	0.995228	0.99527	0.999601	0.996253	0.99909	0.998654	0.999719	0.992517	0.999016	0.996006	0.999186	0.998654	0.994934	0.999347	0.998987
	Vitales	Vitaceae	Vitis	vinifera	V.vinifera	0.309234	0.510293	0.455089	0.424515	0.311972	0.370989	0.959981	0.839577	0.479496	0.711684		0.994282	0.995629	0.995633	0.997427	0.994981	0.99356	0.993114	0.992391	0.992321	0.992628	0.992264	0.993086	0.992307	0.993511	0.995218	0.994495	0.993666	0.993838	0.980566	0.993659	0.999104	0.995892	0.996395	0.993194	0.994805	0.995964
	Myrtales	Myrtaceae	Eucalyptus	grandis	E.grandis	0.135238	0.24014	0.35944	0.214281	0.184193	0.163982	0.880405	0.960338	0.37461	0.543429	0.911194		0.998439	0.997721	0.993804	0.999003	0.997963	0.997813	0.997292	0.997149	0.997606	0.996879	0.996933	0.998052	0.998095	0.998937	0.999232	0.998807	0.998763	0.987424	0.996821	0.996945	0.998394	0.997844	0.996109	0.998539	0.998286
	Sapindales	Rutaceae	Citrus	clementina	C.clementina	0.374494	0.533234	0.490543	0.481329	0.397649	0.391578	0.989771	0.807639	0.481349	0.736126	0.986057	0.909598		0.999888	0.995486	0.999497	0.997848	0.997313	0.996769	0.996614	0.997087	0.996585	0.9965	0.996489	0.999588	0.997955	0.999636	0.999165	0.999792	0.990607	0.999148	0.99829	0.999884	0.99962	0.996249	0.999803	0.999793
				sinensis	C.sinensis	0.485296	0.648346	0.610345	0.586425	0.488986	0.52704	0.956632	0.797195	0.616851	0.829124	0.981079	0.874745	0.98427		0.995517	0.999181	0.997061	0.996348	0.995714	0.995546	0.996039	0.995528	0.99543	0.995317	0.999641	0.997619	0.999382	0.998741	0.999525	0.991472	0.999543	0.998137	0.999679	0.999783	0.995261	0.999595	0.999824
	Malvales	Malvaceae	Theobroma	cacao	T.cacao	0.427104	0.559131	0.667443	0.493792	0.414387	0.522571	0.773517	0.89352	0.727943	0.790629	0.887122	0.874981	0.852197	0.904896		0.996465	0.996373	0.995707	0.995222	0.995243	0.995069	0.995188	0.995681	0.994713	0.993296	0.996725	0.995209	0.995841	0.993789	0.975976	0.994093	0.998582	0.99643	0.996791	0.996136	0.995985	0.996567
	Brassicales	Caricaceae	Carica	papaya	C.papaya	0.218342	0.232525	0.538523	0.224235	0.231416	0.309866	0.46373	0.877478	0.614123	0.519388	0.602479	0.774219	0.560773	0.609459	0.871431		0.999081	0.99861	0.998145	0.998035	0.998309	0.997912	0.997827	0.998117	0.998958	0.999178	0.999837	0.999899	0.999397	0.987395	0.998505	0.998132	0.99969	0.999342	0.997517	0.99986	0.999643
		Brassicaceae	Thellungiella	parvula	T.parvula	0.684677	0.634998	0.891138	0.660653	0.672145	0.745426	0.351913	0.586997	0.929578	0.782399	0.456131	0.498307	0.447513	0.564617	0.788253	0.832373		0.999919	0.999802	0.999776	0.999799	0.999723	0.999668	0.999603	0.99639	0.997978	0.9983	0.999353	0.997799	0.980669	0.995443	0.997304	0.998623	0.997213	0.999512	0.998733	0.997814
				halophila	T.halophila	0.160187	0.226479	0.405579	0.221151	0.215301	0.186103	0.826125	0.972769	0.421148	0.543268	0.862201	0.990468	0.863224	0.837102	0.883122	0.839712	0.576332		0.999961	0.999946	0.999964	0.999901	0.999874	0.999818	0.995659	0.997437	0.997776	0.998942	0.997352	0.979342	0.994415	0.996888	0.99816	0.996413	0.999673	0.998215	0.997111
			Brassica	napus	B.napus	0.358976	0.461297	0.606709	0.422435	0.373072	0.431418	0.81025	0.948077	0.650553	0.728655	0.895292	0.938027	0.874991	0.90223	0.984265	0.889336	0.747726	0.950194		0.999997	0.99998	0.999979	0.999932	0.999785	0.994963	0.996791	0.997212	0.99857	0.996851	0.978038	0.993598	0.996357	0.997711	0.995711	0.999766	0.997759	0.996482
				rapa	B.rapa	0.303447	0.404788	0.572231	0.362021	0.315142	0.384056	0.765248	0.956568	0.626849	0.68392	0.866766	0.931834	0.837704	0.865448	0.979975	0.919699	0.75042	0.949619	0.996027		0.999965	0.999984	0.999945	0.99977	0.994753	0.996692	0.997062	0.99847	0.996677	0.977576	0.993391	0.996292	0.997591	0.995564	0.999795	0.997633	0.996339
				oleracea	B.oleracea	0.305011	0.402485	0.559366	0.368311	0.326719	0.375223	0.810078	0.966969	0.602308	0.682908	0.890498	0.955199	0.870954	0.88788	0.970587	0.893404	0.717672	0.968024	0.997452	0.995745		0.999947	0.999898	0.999795	0.995363	0.996895	0.997476	0.998697	0.997209	0.979043	0.993939	0.996521	0.997945	0.995959	0.999688	0.997971	0.996723
			Arabidopsis	thaliana	A.thaliana	0.288851	0.438582	0.475489	0.384493	0.312243	0.329663	0.942731	0.910009	0.492372	0.692042	0.979743	0.970194	0.975037	0.963844	0.920246	0.716267	0.533998	0.943399	0.949246	0.929812	0.951162		0.99995	0.999644	0.994652	0.996366	0.996906	0.998358	0.99662	0.977451	0.99329	0.996266	0.997582	0.99547	0.999854	0.997584	0.99625
				lyrata	A.lyrata	0.00824305	0.136444	0.170538	0.106795	0.0697008	0.0113262	0.913192	0.873677	0.162843	0.414458	0.896525	0.959797	0.908034	0.833996	0.732513	0.572899	0.250425	0.920808	0.814658	0.79825	0.840224	0.929683		0.99966	0.994398	0.996505	0.996772	0.998171	0.996396	0.976794	0.99305	0.996708	0.997528	0.995479	0.999914	0.997428	0.996206
			Capsella	rubella	C.rubella	0.203225	0.273363	0.443431	0.265942	0.254743	0.232364	0.84129	0.971837	0.458953	0.581883	0.877904	0.990235	0.879333	0.859454	0.900233	0.840637	0.599954	0.998768	0.961653	0.958133	0.97648	0.953694	0.916676		0.99488	0.997423	0.997336	0.998493	0.996726	0.978131	0.993334	0.996083	0.997342	0.995492	0.999254	0.997474	0.996284
	Cucurbitales	Cucurbitaceae	Cucumis	sativus	C.sativus	0.646832	0.724466	0.85267	0.683552	0.61915	0.739568	0.632999	0.74331	0.906232	0.889235	0.747353	0.700376	0.721576	0.819355	0.947811	0.834505	0.921928	0.730687	0.901065	0.891232	0.870925	0.7773	0.507404	0.757766		0.997514	0.999522	0.998642	0.999701	0.993556	0.999666	0.996551	0.999129	0.999301	0.993934	0.999327	0.999456
	Rosales	Rosaceae	Malus	domestica	M.domestica	0.294225	0.352722	0.592777	0.325407	0.302794	0.383388	0.617736	0.923019	0.660235	0.634708	0.74396	0.856244	0.707173	0.752596	0.949149	0.980359	0.827701	0.90001	0.960412	0.977506	0.959639	0.83227	0.678356	0.906257	0.895982		0.999008	0.998863	0.997703	0.984859	0.99728	0.997631	0.998172	0.998523	0.995975	0.998444	0.998684
			Prunus	persica	P.persica	0.291199	0.369596	0.596351	0.321679	0.279992	0.408382	0.551973	0.88756	0.684905	0.629096	0.708356	0.798092	0.653991	0.716658	0.943007	0.977869	0.844204	0.842865	0.934566	0.956506	0.928845	0.786342	0.603384	0.85098	0.907434	0.991274		0.999663	0.999712	0.989869	0.998992	0.997595	0.999561	0.999403	0.996302	0.999784	0.999682
			Fragaria	vesca	F. vesca	0.201225	0.239315	0.503762	0.230942	0.231237	0.27956	0.627719	0.957805	0.561904	0.544763	0.731858	0.89069	0.7033	0.724914	0.910188	0.974967	0.761637	0.936339	0.949395	0.967784	0.959861	0.834326	0.735261	0.936981	0.826347	0.986177	0.96267		0.999259	0.986554	0.998044	0.997383	0.999451	0.998816	0.997853	0.999747	0.99925
	Fabales	Fabaceae	Glycine	max	G.max	0.647081	0.752789	0.831496	0.702293	0.622481	0.73313	0.73119	0.763674	0.875609	0.915453	0.827141	0.749663	0.807139	0.891514	0.962645	0.78842	0.862179	0.762128	0.920432	0.901654	0.891171	0.840112	0.588798	0.79045	0.989291	0.875425	0.877869	0.809966		0.991412	0.998914	0.997107	0.999584	0.999058	0.995955	0.999693	0.999404
			Cajanus	cajan	C.cajan	0.503627	0.532594	0.770401	0.511262	0.48538	0.605595	0.473431	0.767914	0.842638	0.739	0.616643	0.672803	0.578398	0.674618	0.908257	0.938537	0.955496	0.733325	0.877612	0.890544	0.857838	0.6913	0.443073	0.750573	0.957859	0.946371	0.963392	0.893507	0.912913		0.993367	0.983304	0.98847	0.990003	0.975771	0.988836	0.989834
			Phaseolus	vulgaris	P.vulgaris	0.861425	0.863233	0.965059	0.854787	0.811293	0.925032	0.3357	0.362265	0.994649	0.892149	0.427715	0.312013	0.421147	0.565649	0.6962	0.590314	0.920563	0.359422	0.605221	0.586092	0.553361	0.436469	0.0911366	0.397256	0.886733	0.629814	0.665353	0.519803	0.848659	0.829546		0.996462	0.998687	0.999488	0.992775	0.998911	0.999423
			Medicago	truncatula	M.truncatula	0.0762435	0.283143	0.198364	0.20081	0.100842	0.102657	0.950221	0.791499	0.204259	0.502307	0.954048	0.901741	0.949591	0.893809	0.742782	0.465758	0.204688	0.833884	0.783862	0.758121	0.794928	0.935365	0.957743	0.838158	0.528512	0.608937	0.553261	0.6303	0.628533	0.402821	0.146294		0.998669	0.998595	0.996781	0.998037	0.998495
			Lotus	japonicus	L.japonicus	0.887576	0.878708	0.93499	0.915324	0.901139	0.858487	0.709282	0.510244	0.885863	0.969981	0.680185	0.575828	0.736034	0.808436	0.751417	0.526181	0.782976	0.589993	0.725872	0.675926	0.689512	0.689648	0.457718	0.625281	0.849028	0.62953	0.597887	0.56965	0.874721	0.714003	0.845243	0.488235		0.999519	0.997382	0.999898	0.999742
	Malpighiales	Salicaceae	Populus	trichocarpa	P.trichocarpa	0.49509	0.594461	0.685374	0.564247	0.511078	0.524407	0.88157	0.868474	0.695675	0.83252	0.927287	0.913694	0.931962	0.95877	0.966019	0.787816	0.727109	0.911797	0.972916	0.952569	0.961374	0.962333	0.811946	0.929237	0.901497	0.889666	0.85396	0.864081	0.939051	0.824055	0.649176	0.815127	0.831152		0.995319	0.999481	0.999943
		Linaceae	Linum	usitatissimum	L.usitatissimum	0.979717	0.98289	0.929159	0.996574	0.948192	0.976312	0.456109	0.164656	0.890159	0.921954	0.436725	0.211965	0.480632	0.594124	0.51598	0.24144	0.675186	0.217158	0.435078	0.376979	0.379158	0.389004	0.0968463	0.263148	0.70739	0.342815	0.348386	0.242177	0.724107	0.535691	0.876179	0.202259	0.906033	0.567687		0.997208	0.995999
		Euphorbiaceae	Ricinus	communis	R.communis	0.704808	0.835671	0.847845	0.767933	0.66347	0.790785	0.720119	0.666145	0.889202	0.951008	0.813216	0.67064	0.792692	0.886894	0.920242	0.683924	0.817843	0.669056	0.856407	0.82981	0.818306	0.797376	0.522703	0.702544	0.966115	0.789242	0.800158	0.704803	0.98609	0.853194	0.869858	0.606626	0.887063	0.901875	0.79264		0.999762
			Manihot	esculenta	M.esculenta	0.758467	0.848473	0.792232	0.814614	0.737782	0.712225	0.722537	0.414713	0.753575	0.934599	0.725035	0.547809	0.760611	0.821027	0.726223	0.408717	0.614661	0.52288	0.667257	0.62412	0.623284	0.700413	0.466429	0.554601	0.76974	0.545123	0.527302	0.45113	0.816513	0.598594	0.741192	0.584925	0.885097	0.808422	0.809398	0.867752

## Sheet: C
Table S1C T-test on the differences between the abundances of the respective mono- to hexanucleotide repeat microsatellites in the non-coding and coding regions of these sequenced angiosperms.
Motif length	Coding regions	Non-coding regions	Difference	Pt-test
Mono	0.0113228	0.199609	-0.188286	7.81049e-15
Di	0.0241804	0.213488	-0.189308	4.86856e-21
Tri	0.785827	0.211138	0.574689	2.13265e-48
Tetra	0.0747535	0.25335	-0.178596	2.31977e-25
Penta	0.0154563	0.0847604	-0.0693041	1.60369e-25
Hexa	0.0884599	0.0376546	0.0508054	3.47334e-13

## Sheet: D
Table S1D Coefficients for the correlation between the abundances of the mono- to hexanucleotide repeat microsatellites in the coding and non-coding sequences of the sequenced angiosperm species.
Class	Order	Family	Genus	Spceis	Abbreviation name	Correlation coefficents
Monocotyledoneae	Poales	Poaceae	Panicum	virgatum	P.virgatum	0.690143
			Brachypodium	distachyon	B.distachyon	0.433753
			Oryza	sativa	O.sativa	0.509693
			Setaria	italica	S.italica	0.645279
			Zea	mays	Z.mays	0.761918
			Sorghum	bicolor	S.bicolor	0.459453
Dicotyledoneae	Ranunculales	Ranunculaceae	Aquilegia	coerulea	A.coerulea	0.186281
	Lamiales	Phrymaceae	Mimulus	guttatus	M.guttatus	-0.135792
	Solanales	Solanaceae	Solanum	lycopersicum	S.lycopersicum	0.341247
				tuberosum	S.tuberosum	0.375827
	Vitales	Vitaceae	Vitis	vinifera	V.vinifera	0.0470044
	Myrtales	Myrtaceae	Eucalyptus	grandis	E.grandis	-0.0348343
	Sapindales	Rutaceae	Citrus	clementina	C.clementina	0.104715
				sinensis	C.sinensis	0.113924
	Malvales	Malvaceae	Theobroma	cacao	T.cacao	0.0139317
	Brassicales	Caricaceae	Carica	papaya	C.papaya	-0.121237
		Brassicaceae	Thellungiella	parvula	T.parvula	0.256752
				halophila	T.halophila	0.0165925
			Brassica	napus	B.napus	0.00417809
				rapa	B.rapa	-0.0556711
				oleracea	B.oleracea	-0.0124303
			Arabidopsis	thaliana	A.thaliana	0.0151596
				lyrata	A.lyrata	-0.0108855
			Capsella	rubella	C.rubella	0.0443684
	Cucurbitales	Cucurbitaceae	Cucumis	sativus	C.sativus	0.0919418
	Rosales	Rosaceae	Malus	domestica	M.domestica	-0.06057
			Prunus	persica	P.persica	-0.169377
			Fragaria	vesca	F.vesca	-0.0883153
	Fabales	Fabaceae	Glycine	max	G.max	0.103377
			Cajanus	cajan	C.cajan	-0.0601128
			Phaseolus	vulgaris	P.vulgaris	0.331918
			Medicago	truncatula	M.truncatula	-0.0686879
			Lotus	japonicus	L.japonicus	0.574186
	Malpighiales	Salicaceae	Populus	trichocarpa	P.trichocarpa	0.129149
		Linaceae	Linum	usitatissimum	L.usitatissimum	0.591158
		Euphorbiaceae	Ricinus	communis	R.communis	0.133243
			Manihot	esculenta	M.esculenta	0.33218
*,** and *** indicte the signigicance level of P=0.05, 0.01 and 0.001 respectively.
