# Supplementary material for: Evolutionary Dynamics of Microsatellite Distribution in Plants: Insight from the Comparison of Sequenced Brassica, Arabidopsis and Other Angiosperm Species
Source: PLoS One. 2013 Mar 28;8(3):e59988. doi: 10.1371/journal.pone.0059988 (PMC3610691; doi:10.1371/journal.pone.0059988)
Supplement: Table S2 — The correlation and difference for the abundance of the corresponding mono- to hexanucleotide motifs microsatellites in the whole genomes and both the coding and non-coding sequences of the analyzed angiosperm species. (XLS) [file pone.0059988.s002.xls]

## Sheet: A
Table S2A The correlation for the abundances of all mono- to hexanucleotide motif microsatellites in the whole genomes of these sequenced angiosperms.
					Class	Monocotyledoneae						Dicotyledoneae
					Order	Poales						Ranunculales	Lamiales	Solanales		Vitales	Myrtales	Sapindales		Malvales	Brassicales									Cucurbitales	Rosales			Fabales					Malpighiales
					Family	Poaceae						Ranunculaceae	Phrymaceae	Solanaceae		Vitaceae	Myrtaceae	Rutaceae		Malvaceae	Caricaceae	Brassicaceae								Cucurbitaceae	Rosaceae			Fabaceae					Salicaceae	Linaceae	Euphorbiaceae
					Genus	Panicum	Brachypodium	Oryza	Setaria	Zea	Sorghum	Aquilegia	Mimulus	Solanum		Vitis	Eucalyptus	Citrus		Theobroma	Carica	Thellungiella		Brassica			Arabidopsis		Capsella	Cucumis	Malus	Prunus	Fragaria	Glycine	Cajanus	Phaseolus	Medicago	Lotus	Populus	Linum	Ricinus	Manihot
					Spceis	virgatum	distachyon	sativa	italica	mays	bicolor	coerulea	guttatus	lycopersicum	tuberosum	vinifera	grandis	clementina	sinensis	cacao	papaya	parvula	halophila	napus	rapa	oleracea	thaliana	lyrata	rubella	sativus	domestica	persica	vesca	max	cajan	vulgaris	truncatula	japonicus	trichocarpa	usitatissimum	communis	esculenta
Class	Order	Family	Genus	Spceis		P.virgatum	B.distachyon	O.sativa	S.italica	Z.mays	S.bicolor	A.coerulea	M.guttatus	S.lycopersicum	S.tuberosum	V.vinifera	E.grandis	C.clementina	C.sinensis	T.cacao	C.papaya	T.parvula	T.halophila	B.napus	B.rapa	B.oleracea	A.thaliana	A.lyrata	C.rubella	C.sativus	M.domestica	P.persica	F.vesca	G.max	C.cajan	P.vulgaris	M.truncatula	L.japonicus	P.trichocarpa	L.usitatissimum	R.communis	M.esculenta
Monocotyledoneae	Poales	Poaceae	Panicum	virgatum	P.virgatum
			Brachypodium	distachyon	B.distachyon	0.947849
			Oryza	sativa	O.sativa	0.910464	0.900604
			Setaria	italica	S.italica	0.960652	0.966967	0.944941
			Zea	mays	Z.mays	0.806151	0.821565	0.708618	0.754816
			Sorghum	bicolor	S.bicolor	0.794514	0.798413	0.78706	0.764655	0.868429
Dicotyledoneae	Ranunculales	Ranunculaceae	Aquilegia	coerulea	A.coerulea	0.348826	0.409391	0.395092	0.362894	0.511458	0.541318
	Lamiales	Phrymaceae	Mimulus	guttatus	M.guttatus	0.374296	0.393585	0.495089	0.374942	0.493284	0.651774	0.892548
	Solanales	Solanaceae	Solanum	lycopersicum	S.lycopersicum	0.404379	0.391186	0.444557	0.343872	0.632043	0.770704	0.519801	0.736491
				tuberosum	S.tuberosum	0.411688	0.441013	0.453427	0.378494	0.656687	0.77168	0.759728	0.870249	0.925218
	Vitales	Vitaceae	Vitis	vinifera	V.vinifera	0.289245	0.338008	0.398926	0.300458	0.455354	0.614887	0.873113	0.964457	0.740071	0.887894
	Myrtales	Myrtaceae	Eucalyptus	grandis	E.grandis	0.436635	0.474537	0.507777	0.444568	0.555593	0.584533	0.924866	0.89116	0.519794	0.715695	0.8588
	Sapindales	Rutaceae	Citrus	clementina	C.clementina	0.311701	0.359431	0.402577	0.320658	0.468802	0.600278	0.891247	0.962312	0.731663	0.871785	0.984007	0.86606
				sinensis	C.sinensis	0.345005	0.388432	0.419703	0.344103	0.516336	0.639924	0.880761	0.957897	0.769763	0.894181	0.980793	0.862124	0.99656
	Malvales	Malvaceae	Theobroma	cacao	T.cacao	0.389441	0.409083	0.481792	0.377312	0.581253	0.719049	0.868036	0.965039	0.816429	0.928442	0.946749	0.864673	0.930347	0.937223
	Brassicales	Caricaceae	Carica	papaya	C.papaya	0.356983	0.34482	0.483678	0.32916	0.522746	0.710706	0.737042	0.921961	0.859791	0.905639	0.868525	0.733785	0.842049	0.848503	0.951452
		Brassicaceae	Thellungiella	parvula	T.parvula	0.53685	0.523846	0.528432	0.471081	0.799198	0.81447	0.704492	0.758388	0.83568	0.88496	0.713807	0.725415	0.694237	0.732284	0.858481	0.837448
				halophila	T.halophila	0.395532	0.421774	0.47521	0.394956	0.567796	0.645463	0.946342	0.939294	0.651115	0.841072	0.891409	0.922989	0.88654	0.882269	0.950858	0.877153	0.832401
			Brassica	napus	B.napus	0.414706	0.439163	0.502346	0.408331	0.59248	0.705541	0.920287	0.963163	0.73192	0.888914	0.929786	0.921004	0.915442	0.917915	0.97704	0.913639	0.85978	0.984849
				rapa	B.rapa	0.431567	0.453706	0.515575	0.421325	0.615401	0.729523	0.904745	0.960246	0.759987	0.904728	0.926652	0.908091	0.909902	0.915084	0.980558	0.926153	0.877258	0.978425	0.998043
				oleracea	B.oleracea	0.409	0.435281	0.504029	0.405312	0.583907	0.706435	0.910856	0.963822	0.737499	0.89198	0.929451	0.911355	0.911627	0.912576	0.978812	0.924722	0.854072	0.982081	0.998485	0.997973
			Arabidopsis	thaliana	A.thaliana	0.414614	0.454073	0.444468	0.411891	0.61439	0.645707	0.96225	0.900906	0.629493	0.842423	0.87302	0.908346	0.879868	0.881748	0.916979	0.807034	0.835629	0.97907	0.959362	0.951363	0.949672
				lyrata	A.lyrata	0.302857	0.348909	0.396645	0.326381	0.446027	0.537144	0.967946	0.932962	0.549706	0.783125	0.904163	0.908721	0.906994	0.889544	0.909291	0.813736	0.707382	0.975058	0.950736	0.935742	0.947304	0.964638
			Capsella	rubella	C.rubella	0.402159	0.429112	0.474225	0.399007	0.578093	0.648568	0.954713	0.942622	0.653811	0.842013	0.896037	0.933159	0.897287	0.894435	0.947605	0.868795	0.833532	0.997755	0.985534	0.978861	0.980768	0.983504	0.975031
	Cucurbitales	Cucurbitaceae	Cucumis	sativus	C.sativus	0.397884	0.410011	0.479979	0.370413	0.615982	0.755068	0.776762	0.915384	0.910393	0.966092	0.9091	0.766475	0.89327	0.910837	0.967831	0.954077	0.891683	0.882991	0.923763	0.935035	0.926097	0.853585	0.818711	0.879769
	Rosales	Rosaceae	Malus	domestica	M.domestica	0.450389	0.454818	0.521701	0.424492	0.587794	0.696747	0.887305	0.95324	0.714278	0.840024	0.890129	0.928241	0.887637	0.894582	0.944413	0.895837	0.84243	0.952109	0.972578	0.972265	0.968639	0.91729	0.903526	0.958658	0.887376
			Prunus	persica	P.persica	0.454407	0.46247	0.529367	0.425929	0.6225	0.70084	0.848535	0.915233	0.71187	0.820208	0.87798	0.945426	0.864071	0.876649	0.924872	0.854172	0.851165	0.915336	0.949448	0.950231	0.943161	0.878995	0.850072	0.923699	0.875398	0.971831
			Fragaria	vesca	F.vesca	0.473862	0.484266	0.552917	0.459072	0.614244	0.686983	0.895159	0.917833	0.648452	0.789246	0.842499	0.945298	0.841169	0.843858	0.921371	0.864369	0.841295	0.962888	0.964945	0.962575	0.961471	0.922418	0.907463	0.967262	0.850463	0.978479	0.966463
	Fabales	Fabaceae	Glycine	max	G.max	0.41692	0.439513	0.483387	0.391293	0.619588	0.76721	0.806876	0.935761	0.895301	0.974741	0.933394	0.789225	0.915108	0.931707	0.973277	0.947146	0.872122	0.891328	0.938243	0.950122	0.941802	0.869637	0.838653	0.891234	0.978993	0.913507	0.886873	0.861817
			Cajanus	cajan	C.cajan	0.341697	0.337715	0.454931	0.309641	0.53567	0.740213	0.660189	0.878102	0.92582	0.940055	0.875909	0.660567	0.832972	0.849834	0.925771	0.965646	0.83141	0.798303	0.866147	0.885274	0.876888	0.742992	0.73022	0.792025	0.961006	0.833278	0.81697	0.778133	0.959203
			Phaseolus	vulgaris	P.vulgaris	0.35199	0.349637	0.411657	0.301744	0.588925	0.74804	0.49483	0.726319	0.970756	0.913219	0.767659	0.503033	0.729452	0.765399	0.805689	0.84343	0.806368	0.625754	0.719007	0.747108	0.725264	0.60207	0.534967	0.625746	0.904119	0.682151	0.70187	0.611604	0.887464	0.94225
			Medicago	truncatula	M.truncatula	0.266548	0.321084	0.372698	0.297325	0.382873	0.519163	0.946816	0.949649	0.576371	0.791651	0.951179	0.898556	0.954503	0.936412	0.907163	0.802551	0.641267	0.933052	0.930601	0.916177	0.927276	0.920853	0.974634	0.937437	0.817219	0.89437	0.847647	0.871485	0.855114	0.749962	0.572449
			Lotus	japonicus	L.japonicus	0.529628	0.554507	0.544145	0.511197	0.745584	0.793577	0.86184	0.884164	0.79982	0.918577	0.857492	0.843237	0.858291	0.879185	0.930614	0.855198	0.91053	0.914797	0.937105	0.94542	0.932232	0.928432	0.853422	0.920002	0.911748	0.91171	0.896051	0.89843	0.931997	0.836614	0.765106	0.831027
	Malpighiales	Salicaceae	Populus	trichocarpa	P.trichocarpa	0.37157	0.403901	0.461309	0.366236	0.550596	0.692779	0.883887	0.978018	0.805528	0.930517	0.98022	0.868078	0.972695	0.976745	0.981199	0.925332	0.813076	0.9336	0.964908	0.966036	0.964296	0.91275	0.915242	0.936826	0.958862	0.935322	0.912712	0.897774	0.970982	0.91365	0.807717	0.935278	0.916985
		Linaceae	Linum	usitatissimum	L.usitatissimum	0.652253	0.682641	0.539215	0.602922	0.896446	0.822763	0.568461	0.54221	0.756996	0.778534	0.540141	0.544112	0.567445	0.618795	0.656	0.578351	0.85517	0.613949	0.644366	0.665724	0.632352	0.690596	0.508155	0.627874	0.715287	0.607995	0.624811	0.610786	0.709227	0.615099	0.697744	0.462091	0.820987	0.635326
		Euphorbiaceae	Ricinus	communis	R.communis	0.375024	0.404815	0.453196	0.356177	0.591361	0.739338	0.779808	0.915326	0.880575	0.957124	0.950524	0.785125	0.921503	0.939093	0.959893	0.909064	0.841012	0.855033	0.912058	0.921414	0.91234	0.837423	0.809739	0.854979	0.974181	0.870621	0.881003	0.820363	0.975505	0.949534	0.90624	0.841185	0.897316	0.966804	0.685071
			Manihot	esculenta	M.esculenta	0.367183	0.405854	0.432595	0.351878	0.584997	0.691	0.820645	0.916543	0.840937	0.93748	0.952933	0.818494	0.950657	0.965272	0.934905	0.860529	0.809044	0.853792	0.903196	0.907315	0.898187	0.858663	0.831043	0.862696	0.944695	0.862958	0.872296	0.814036	0.943092	0.88888	0.852014	0.862496	0.895916	0.96319	0.702914	0.970194

## Sheet: B
Table S2B The correlation for the corresponding abundance of all mono- to hexanucleotide motif microsatellites in the non-coding sequences of the sequenced angiosperms.
					Class	Monocotyledoneae						Dicotyledoneae
					Order	Poales						Ranunculales	Lamiales	Solanales		Vitales	Myrtales	Sapindales		Malvales	Brassicales									Cucurbitales	Rosales			Fabales					Malpighiales
					Family	Poaceae						Ranunculaceae	Phrymaceae	Solanaceae		Vitaceae	Myrtaceae	Rutaceae		Malvaceae	Caricaceae	Brassicaceae								Cucurbitaceae	Rosaceae			Fabaceae					Salicaceae	Linaceae	Euphorbiaceae
					Genus	Panicum	Brachypodium	Oryza	Setaria	Zea	Sorghum	Aquilegia	Mimulus	Solanum		Vitis	Eucalyptus	Citrus		Theobroma	Carica	Thellungiella		Brassica			Arabidopsis		Capsella	Cucumis	Malus	Prunus	Fragaria	Glycine	Cajanus	Phaseolus	Medicago	Lotus	Populus	Linum	Ricinus	Manihot
					Spceis	virgatum	distachyon	sativa	italica	mays	bicolor	coerulea	guttatus	lycopersicum	tuberosum	vinifera	grandis	clementina	sinensis	cacao	papaya	parvula	halophila	napus	rapa	oleracea	thaliana	lyrata	rubella	sativus	domestica	persica	vesca	max	cajan	vulgaris	truncatula	japonicus	trichocarpa	usitatissimum	communis	esculenta
Class	Order	Family	Genus	Spceis		P.virgatum	B.distachyon	O.sativa	S.italica	Z.mays	S.bicolor	A.coerulea	M.guttatus	S.lycopersicum	S.tuberosum	V.vinifera	E.grandis	C.clementina	C.sinensis	T.cacao	C.papaya	T.parvula	T.halophila	B.napus	B.rapa	B.oleracea	A.thaliana	A.lyrata	C.rubella	C.sativus	M.domestica	P.persica	F.vesca	G.max	C.cajan	P.vulgaris	M.truncatula	L.japonicus	P.trichocarpa	L.usitatissimum	R.communis	M.esculenta
Monocotyledoneae	Poales	Poaceae	Panicum	virgatum	P.virgatum		0.986917	0.995467	0.999142	0.990277	0.988684	0.156631	0.825094	0.256369	0.282396	0.321027	0.910467	0.368362	0.367444	0.235924	0.260781	0.254922	0.265801	0.313657	0.31798	0.312275	0.228405	0.227421	0.23936	0.314054	0.427624	0.335281	0.439196	0.437124	0.486601	0.403419	0.215701	0.370058	0.370958	0.496003	0.354814	0.299644
			Brachypodium	distachyon	B.distachyon	0.905301		0.978265	0.989994	0.990309	0.985522	0.247801	0.851899	0.346915	0.3837	0.421534	0.951309	0.469027	0.469539	0.322116	0.363151	0.361098	0.370507	0.429779	0.433454	0.427353	0.334322	0.330993	0.343274	0.421911	0.541722	0.452222	0.553507	0.530796	0.576679	0.507337	0.305158	0.461631	0.484244	0.606494	0.45668	0.410598
			Oryza	sativa	O.sativa	0.863817	0.848334		0.996391	0.982874	0.98618	0.131769	0.816006	0.228683	0.253773	0.291606	0.906148	0.325303	0.321286	0.2013	0.231557	0.236537	0.245538	0.296639	0.302241	0.294566	0.206102	0.207509	0.219213	0.288106	0.408589	0.301194	0.424841	0.413407	0.468441	0.380157	0.193246	0.349627	0.335588	0.46823	0.315175	0.258558
			Setaria	italica	S.italica	0.954879	0.942002	0.894076		0.991471	0.989968	0.161795	0.828362	0.262685	0.292175	0.331623	0.920042	0.372914	0.371907	0.240332	0.268734	0.265284	0.275202	0.328959	0.333904	0.327248	0.238081	0.236901	0.248979	0.323577	0.446551	0.347075	0.457231	0.446945	0.498052	0.416633	0.224658	0.382046	0.384661	0.508821	0.361794	0.307982
			Zea	mays	Z.mays	0.785469	0.841699	0.735918	0.781479		0.997405	0.185805	0.830153	0.2971	0.329315	0.372823	0.920539	0.41971	0.42352	0.269736	0.298948	0.285492	0.294175	0.353664	0.359347	0.35336	0.261656	0.257276	0.270493	0.354036	0.49462	0.395924	0.491328	0.484462	0.525306	0.452616	0.255546	0.416295	0.442046	0.544355	0.407204	0.35549
			Sorghum	bicolor	S.bicolor	0.739847	0.787858	0.812493	0.754614	0.849143		0.182446	0.827377	0.288605	0.319041	0.359385	0.914904	0.40591	0.407213	0.260763	0.292214	0.285286	0.293461	0.349624	0.355265	0.348833	0.258879	0.256405	0.269144	0.348395	0.480969	0.38161	0.486182	0.47618	0.518879	0.443009	0.247398	0.407485	0.422891	0.533827	0.392609	0.339513
Dicotyledoneae	Ranunculales	Ranunculaceae	Aquilegia	coerulea	A.coerulea	0.365067	0.500652	0.541502	0.457673	0.502534	0.561818		0.620428	0.906892	0.948502	0.868696	0.414598	0.881014	0.862975	0.884706	0.94227	0.953312	0.953512	0.92129	0.921644	0.927855	0.973038	0.966563	0.960099	0.950357	0.803547	0.898023	0.847631	0.901931	0.877818	0.907206	0.941767	0.909339	0.822618	0.851876	0.907803	0.891197
	Lamiales	Phrymaceae	Mimulus	guttatus	M.guttatus	0.378673	0.469693	0.645397	0.449206	0.488167	0.675426	0.899979		0.652321	0.709758	0.689482	0.883321	0.703849	0.693754	0.606128	0.648394	0.648788	0.650032	0.678199	0.688309	0.685067	0.641415	0.639718	0.639191	0.703534	0.73602	0.689444	0.742515	0.786694	0.814444	0.764447	0.655932	0.758959	0.692454	0.776807	0.725505	0.655807
	Solanales	Solanaceae	Solanum	lycopersicum	S.lycopersicum	0.436476	0.494055	0.617998	0.443054	0.647663	0.81948	0.510451	0.73431		0.95031	0.824508	0.469828	0.90161	0.890131	0.858362	0.829989	0.835577	0.849613	0.875614	0.873385	0.876036	0.891368	0.855252	0.865081	0.86554	0.800287	0.881933	0.816409	0.959885	0.924083	0.899343	0.946041	0.9079	0.864184	0.85519	0.877977	0.841488
				tuberosum	S.tuberosum	0.439708	0.548109	0.625919	0.482493	0.667538	0.81732	0.751788	0.871879	0.924215		0.923308	0.534605	0.951564	0.944464	0.925475	0.931818	0.916684	0.921037	0.94585	0.948907	0.951531	0.953941	0.932564	0.933941	0.946703	0.903478	0.96168	0.914513	0.966436	0.95069	0.973087	0.96894	0.97149	0.94192	0.932312	0.969339	0.946704
	Vitales	Vitaceae	Vitis	vinifera	V.vinifera	0.31744	0.442725	0.561319	0.398746	0.472482	0.658878	0.882332	0.965222	0.742236	0.893666		0.60623	0.932615	0.929017	0.927307	0.917151	0.890313	0.896108	0.909752	0.913829	0.918784	0.90681	0.905592	0.909959	0.928175	0.926514	0.956825	0.918193	0.896741	0.918612	0.944649	0.929761	0.934882	0.932484	0.911269	0.949842	0.95279
	Myrtales	Myrtaceae	Eucalyptus	grandis	E.grandis	0.447532	0.562691	0.650615	0.533606	0.557445	0.601466	0.931732	0.891703	0.519055	0.717647	0.861852		0.601669	0.595349	0.488128	0.544828	0.551127	0.558778	0.615705	0.619734	0.613367	0.517256	0.521827	0.540493	0.598888	0.715204	0.619892	0.728718	0.657494	0.719368	0.666569	0.479909	0.610116	0.623247	0.742742	0.598488	0.570338
	Sapindales	Rutaceae	Citrus	clementina	C.clementina	0.326483	0.451831	0.554839	0.408001	0.467203	0.62979	0.895404	0.962817	0.728055	0.870966	0.985047	0.867065		0.99743	0.949491	0.924473	0.887581	0.902643	0.91502	0.910174	0.918179	0.918231	0.900153	0.912403	0.934036	0.884937	0.970491	0.901149	0.932002	0.927102	0.943965	0.912264	0.912113	0.942129	0.947236	0.980237	0.971644
				sinensis	C.sinensis	0.349108	0.473873	0.570128	0.424009	0.499674	0.661492	0.880137	0.959649	0.763664	0.889805	0.984039	0.861488	0.997151		0.940981	0.910588	0.868073	0.882558	0.900425	0.896388	0.904519	0.901294	0.881018	0.892855	0.92017	0.887321	0.969658	0.893497	0.924696	0.916201	0.939048	0.900655	0.908113	0.95155	0.942613	0.980379	0.973664
	Malvales	Malvaceae	Theobroma	cacao	T.cacao	0.409938	0.509777	0.667847	0.478729	0.578479	0.756577	0.866481	0.970167	0.815852	0.928774	0.951958	0.865117	0.932002	0.937235		0.917116	0.876424	0.896414	0.892228	0.887715	0.896621	0.917708	0.904306	0.91679	0.896856	0.822566	0.920911	0.853432	0.869362	0.886841	0.910459	0.930441	0.901893	0.885304	0.876675	0.942405	0.945263
	Brassicales	Caricaceae	Carica	papaya	C.papaya	0.384225	0.439319	0.675883	0.427123	0.530388	0.754515	0.738017	0.922952	0.860799	0.90749	0.868517	0.73265	0.841734	0.849195	0.954488		0.961863	0.964652	0.946275	0.944366	0.951005	0.964075	0.966175	0.970245	0.971513	0.872134	0.945165	0.916842	0.874188	0.879576	0.926254	0.892236	0.890172	0.869275	0.92093	0.947316	0.951112
		Brassicaceae	Thellungiella	parvula	T.parvula	0.533941	0.593559	0.723933	0.548694	0.758342	0.854728	0.691917	0.808337	0.872146	0.900837	0.769143	0.745807	0.733466	0.76274	0.893152	0.892875		0.997744	0.975198	0.973106	0.977244	0.989233	0.9961	0.992565	0.987071	0.862995	0.928909	0.930618	0.882656	0.888109	0.927109	0.889281	0.88952	0.835127	0.914371	0.912495	0.916894
				halophila	T.halophila	0.394532	0.492362	0.641451	0.474851	0.536547	0.661865	0.943029	0.954853	0.646698	0.833961	0.907893	0.92746	0.897651	0.888687	0.955271	0.887348	0.831365		0.977331	0.973469	0.978333	0.992102	0.996627	0.996417	0.986095	0.858621	0.932978	0.929248	0.890087	0.897673	0.929523	0.898765	0.891898	0.839731	0.92034	0.917835	0.922529
			Brassica	napus	B.napus	0.422	0.522299	0.677081	0.496033	0.574659	0.729143	0.917311	0.971659	0.728281	0.883916	0.939385	0.922228	0.920611	0.920028	0.979297	0.918891	0.876926	0.986057		0.999103	0.999299	0.980701	0.974073	0.977453	0.974093	0.922316	0.960751	0.974228	0.92794	0.936598	0.965892	0.912274	0.929975	0.903573	0.962948	0.931298	0.934535
				rapa	B.rapa	0.423	0.522524	0.686087	0.493473	0.577335	0.742929	0.897672	0.972693	0.755696	0.896607	0.940845	0.907759	0.918641	0.920078	0.984506	0.935728	0.889471	0.9782	0.997664		0.999464	0.978571	0.972112	0.974184	0.973217	0.931614	0.96157	0.977814	0.931151	0.939534	0.970978	0.915849	0.939041	0.909282	0.962591	0.932838	0.9344
				oleracea	B.oleracea	0.422016	0.523842	0.681949	0.498927	0.573125	0.734318	0.909058	0.970182	0.734577	0.888533	0.936442	0.911881	0.914956	0.91352	0.980584	0.92822	0.87643	0.984338	0.998567	0.998001		0.98304	0.977063	0.979169	0.977883	0.928182	0.965213	0.975359	0.931128	0.938728	0.97087	0.919022	0.938506	0.910051	0.963267	0.938913	0.94121
			Arabidopsis	thaliana	A.thaliana	0.375244	0.492353	0.594366	0.457973	0.52594	0.638155	0.966893	0.952732	0.627383	0.836625	0.928627	0.93569	0.92472	0.916776	0.943076	0.845766	0.80155	0.988002	0.975939	0.964129	0.969611		0.995931	0.994571	0.981636	0.868055	0.94577	0.926127	0.916312	0.91264	0.946851	0.935603	0.925436	0.87052	0.923061	0.936286	0.936075
				lyrata	A.lyrata	0.299614	0.410012	0.537324	0.395132	0.416358	0.548213	0.965064	0.941853	0.540968	0.773476	0.913183	0.909759	0.912858	0.892411	0.90923	0.8168	0.704775	0.975208	0.949447	0.934365	0.946199	0.982811		0.996418	0.983876	0.857655	0.932779	0.921746	0.890673	0.89436	0.932038	0.915964	0.906129	0.844604	0.910136	0.922972	0.925991
			Capsella	rubella	C.rubella	0.394525	0.496035	0.640266	0.474296	0.534654	0.660105	0.950853	0.96255	0.648861	0.834214	0.917486	0.937748	0.912559	0.904213	0.953925	0.882705	0.826714	0.997873	0.987402	0.979344	0.984093	0.991011	0.977158		0.98271	0.86762	0.941107	0.928637	0.898419	0.904556	0.936732	0.921576	0.906002	0.853289	0.917453	0.926162	0.930957
	Cucurbitales	Cucurbitaceae	Cucumis	sativus	C.sativus	0.410511	0.498735	0.657838	0.459572	0.606778	0.790548	0.769149	0.918943	0.910303	0.963004	0.91537	0.764005	0.895363	0.911051	0.969811	0.957832	0.921097	0.882079	0.923104	0.935677	0.925447	0.868243	0.814312	0.880589		0.903645	0.964174	0.94797	0.919376	0.922608	0.956546	0.908798	0.916819	0.890064	0.945047	0.953969	0.95135
	Rosales	Rosaceae	Malus	domestica	M.domestica	0.480557	0.567	0.712783	0.539467	0.594514	0.73321	0.88961	0.955541	0.713186	0.84127	0.892753	0.928361	0.888242	0.894153	0.946208	0.89638	0.87852	0.958119	0.974518	0.974496	0.969701	0.94628	0.904451	0.965674	0.887192		0.958862	0.973342	0.913843	0.924649	0.963566	0.864528	0.932244	0.962647	0.947229	0.922235	0.922501
			Prunus	persica	P.persica	0.481821	0.576113	0.725277	0.539638	0.623878	0.734296	0.848751	0.917495	0.709681	0.818527	0.880714	0.945053	0.8643	0.875618	0.925363	0.854284	0.888471	0.92003	0.951242	0.953063	0.943909	0.907336	0.849704	0.928909	0.874355	0.970729		0.962717	0.942994	0.939751	0.979901	0.921994	0.945748	0.973086	0.970479	0.983106	0.986132
			Fragaria	vesca	F.vesca	0.473943	0.562306	0.726329	0.542174	0.587543	0.698435	0.893683	0.92647	0.644644	0.783969	0.852418	0.945159	0.84692	0.846	0.923326	0.870138	0.85759	0.965069	0.965001	0.961837	0.961519	0.939032	0.907368	0.969203	0.849019	0.980138	0.967837		0.919665	0.940305	0.971233	0.867942	0.926739	0.931753	0.977929	0.926894	0.930173
	Fabales	Fabaceae	Glycine	max	G.max	0.444132	0.550272	0.664021	0.498734	0.629995	0.811323	0.804725	0.936416	0.894339	0.975293	0.93608	0.790056	0.914144	0.9293	0.974505	0.947784	0.908988	0.893666	0.938421	0.95058	0.941731	0.889072	0.836073	0.895027	0.979404	0.9136	0.885838	0.861787		0.983093	0.970627	0.948308	0.967279	0.934626	0.940049	0.932632	0.900524
			Cajanus	cajan	C.cajan	0.37102	0.435045	0.635402	0.404266	0.552976	0.790434	0.662916	0.877852	0.928031	0.944577	0.875827	0.661292	0.832303	0.8503	0.929996	0.96597	0.894339	0.809644	0.872509	0.895809	0.881458	0.781258	0.734109	0.80697	0.966813	0.834619	0.818178	0.784578	0.960851		0.974224	0.938729	0.963021	0.926397	0.948455	0.927164	0.900083
			Phaseolus	vulgaris	P.vulgaris	0.371332	0.434546	0.564837	0.379226	0.596106	0.79023	0.486586	0.722696	0.970913	0.91233	0.768333	0.499073	0.726466	0.761196	0.80528	0.842777	0.849005	0.623776	0.716567	0.746252	0.722578	0.610868	0.528685	0.625108	0.904517	0.679175	0.698273	0.607732	0.885943	0.942909		0.943261	0.9823	0.965737	0.969	0.970243	0.958131
			Medicago	truncatula	M.truncatula	0.277214	0.401525	0.514341	0.377777	0.375868	0.542269	0.950255	0.951565	0.570095	0.788924	0.952132	0.898658	0.954945	0.937336	0.907849	0.802062	0.670289	0.94327	0.934184	0.922965	0.929274	0.965215	0.980547	0.951807	0.818033	0.89314	0.846241	0.875895	0.852308	0.748817	0.5681		0.96591	0.899466	0.869207	0.921658	0.902485
			Lotus	japonicus	L.japonicus	0.552378	0.653845	0.712139	0.618937	0.746146	0.82735	0.858852	0.896974	0.806643	0.923813	0.878455	0.853981	0.869237	0.882296	0.937117	0.869129	0.906603	0.90881	0.934845	0.933653	0.933417	0.906312	0.846263	0.909186	0.914474	0.920763	0.902523	0.892538	0.941737	0.854213	0.770547	0.835938		0.948737	0.925152	0.947818	0.925798
	Malpighiales	Salicaceae	Populus	trichocarpa	P.trichocarpa	0.393491	0.502748	0.63252	0.464415	0.555687	0.729163	0.885973	0.978645	0.804448	0.931725	0.982117	0.868805	0.972417	0.975887	0.982634	0.925224	0.851526	0.940568	0.967323	0.969899	0.96563	0.945935	0.916932	0.946534	0.960081	0.935378	0.911721	0.89972	0.971067	0.914318	0.805707	0.934466	0.927485		0.945559	0.961601	0.957779
		Linaceae	Linum	usitatissimum	L.usitatissimum	0.640117	0.737998	0.646415	0.654924	0.884513	0.855275	0.566846	0.594298	0.828124	0.827951	0.613651	0.576039	0.619676	0.65842	0.69958	0.641145	0.836158	0.604518	0.659436	0.664366	0.655349	0.61696	0.498084	0.607156	0.761155	0.654475	0.670967	0.615308	0.769609	0.694585	0.767715	0.492545	0.835481	0.688493		0.953617	0.947889
		Euphorbiaceae	Ricinus	communis	R.communis	0.396327	0.504572	0.622512	0.451193	0.595751	0.779601	0.778402	0.915703	0.880086	0.957703	0.952887	0.785005	0.920841	0.937537	0.961016	0.909216	0.88225	0.859361	0.91414	0.925408	0.913567	0.864433	0.809154	0.861696	0.975225	0.870797	0.88041	0.821441	0.97586	0.951011	0.905026	0.840438	0.907256	0.966675	0.747156		0.990729
			Manihot	esculenta	M.esculenta	0.391235	0.505785	0.594207	0.448124	0.592955	0.729524	0.818786	0.915815	0.840508	0.937611	0.955683	0.818669	0.949962	0.962934	0.934651	0.859386	0.835219	0.853353	0.901648	0.905271	0.896435	0.875753	0.827016	0.863593	0.942908	0.862377	0.870239	0.811424	0.942974	0.890124	0.850327	0.860949	0.905412	0.963118	0.759432	0.96943

## Sheet: C
Table S2C T-test between the relative abundances of the mono- to hexanucleotide motif microsatellites in the genome and both the coding and non-coding sequences of the sequenced species of Brassica and Arabidopsis genera, Brassicaceae and Caricaceae familes, Brassicales and Fabales orders, and Monocotyledoneae and Dicotyledoneae classes.
Motif length	Motif types	Whole genome															Non-coding DNA sequences															Coding DNA sequences
		Brassicaceae				Brassicales			Dicotyledoneae				Angiospermae				Brassicaceae				Brassicales			Dicotyledoneae				Angiospermae				Brassicaceae				Brassicales			Dicotyledoneae				Angiospermae
		Brassica	Arabidopsis	Difference	Pt-test	Brassicaceae	Caricaceae	Difference	Brassicales	Fabales	Difference	Pt-test	Dicotyledoneae	Monocotyledoneae	Difference	Pt-test	Brassica	Arabidopsis	Difference	Pt-test	Brassicaceae	Caricaceae	Difference	Brassicales	Fabales	Difference	Pt-test	Dicotyledoneae	Monocotyledoneae	Difference	Pt-test	Brassica	Arabidopsis	Difference	Pt-test	Brassicaceae	Caricaceae	Difference	Brassicales	Fabales	Difference	Pt-test	Dicotyledoneae	Monocotyledoneae	Difference	Pt-test
Mono	A	0.951986	0.988459	-0.0364723	0.0595169	0.971295	0.960865	0.0104306	0.970136	0.902338	0.0677984	0.0815346	0.919015	0.462936	0.456079	0.000511121	0.952461	0.988539	-0.0360778	0.0584003	0.971502	0.961107	0.0103947	0.970347	0.902703	0.0676442	0.0829838	0.919526	0.463416	0.45611	0.000524188	0.658547	0.968254	-0.309707	0.0790638	0.851724	0.714286	0.137438	0.836453	0.832269	0.00418419	0.0564974	0.810758	0.375171	0.435587	1.62716e-06
	C	0.0480137	0.0115413	0.0364723	0.0595169	0.0287047	0.0391353	-0.0104306	0.0298637	0.097662	-0.0677984	0.0815346	0.0809853	0.537064	-0.456079	0.000511121	0.0475388	0.011461	0.0360778	0.0584003	0.0284981	0.0388928	-0.0103947	0.0296531	0.0972973	-0.0676442	0.0829838	0.0804741	0.536584	-0.45611	0.000524188	0.341453	0.031746	0.309707	0.0790638	0.148276	0.285714	-0.137438	0.163547	0.167731	-0.00418419	0.0564974	0.189242	0.624829	-0.435587	1.62716e-06
Di	AC	0.0691875	0.08731	-0.0181225	0.504547	0.0780185	0.133824	-0.0558051	0.0842191	0.115716	-0.0314966	0.144015	0.109784	0.174416	-0.0646319	0.0705835	0.0692093	0.0874123	-0.0182029	0.503428	0.0781783	0.133928	-0.0557502	0.0843727	0.115525	-0.0311524	0.147486	0.109905	0.175215	-0.0653103	0.0700327	0.0625576	0.0772243	-0.0146668	0.560734	0.0635307	0.0952381	-0.0317074	0.0670538	0.132881	-0.0658276	0.672853	0.0940977	0.0898157	0.00428198	0.800005
	AG	0.346712	0.324969	0.0217426	0.702053	0.348681	0.164981	0.1837	0.32827	0.210444	0.117826	0.038215	0.31138	0.431769	-0.120389	0.0107808	0.344499	0.320512	0.0239869	0.674613	0.344333	0.163085	0.181248	0.324194	0.207176	0.117018	0.0375124	0.308371	0.432217	-0.123846	0.00951193	0.845312	0.772055	0.0732566	0.109848	0.848262	0.863095	-0.0148335	0.84991	0.680039	0.169871	0.0058674	0.767115	0.37118	0.395935	0.00092836
	AT	0.583722	0.587532	-0.00381009	0.960889	0.573055	0.700227	-0.127172	0.587185	0.672617	-0.0854317	0.172277	0.577172	0.343282	0.233889	0.00344529	0.585912	0.591885	-0.00597357	0.938595	0.577242	0.702033	-0.124791	0.591108	0.676094	-0.0849861	0.1701	0.580086	0.345842	0.234243	0.00341804	0.0921307	0.150721	-0.0585899	0.252782	0.0882076	0.0357143	0.0524933	0.082375	0.182875	-0.1005	0.164085	0.131024	0.0337739	0.09725	2.54299e-05
	CG	0.000378551	0.000188565	0.000189986	0.370264	0.000245236	0.000967633	-0.000722396	0.000325503	0.00122279	-0.000897289	0.175506	0.0016642	0.0505324	-0.0488682	0.000418931	0.00038026	0.000190626	0.000189634	0.374648	0.000246869	0.00095409	-0.000707221	0.000325449	0.00120485	-0.000879398	0.191202	0.00163841	0.0467251	-0.0450866	0.000495443	0	0	0	/	0	0.00595238	-0.00595238	0.000661376	0.00420497	-0.0035436	0.346594	0.00776367	0.505231	-0.497467	0.000404846
Tri	AAC	0.109298	0.112438	-0.00313974	0.797279	0.11002	0.0319997	0.0780204	0.101351	0.116143	-0.0147922	0.610161	0.0916985	0.0453698	0.0463286	7.09862e-05	0.115583	0.120583	-0.00499975	0.768171	0.117399	0.0301392	0.0872598	0.107703	0.116866	-0.00916275	0.776715	0.0942806	0.0562304	0.0380502	0.00175711	0.0951499	0.102486	-0.00733636	0.575933	0.09681	0.0440847	0.0527253	0.0909517	0.125157	-0.0342058	0.411709	0.0891848	0.0119125	0.0772723	7.02289e-12
	AAG	0.315387	0.425759	-0.110372	0.00124253	0.379074	0.237157	0.141917	0.363305	0.20645	0.156855	0.000793792	0.277626	0.139871	0.137755	0.00108997	0.322119	0.47786	-0.155741	0.0754608	0.401145	0.22244	0.178706	0.381289	0.204195	0.177094	0.00112896	0.284586	0.166402	0.118184	0.00381998	0.297506	0.366701	-0.0691951	0.152819	0.345557	0.332752	0.0128045	0.344134	0.222828	0.121306	0.392184	0.268553	0.0420419	0.226511	4.13514e-18
	AAT	0.19575	0.131106	0.0646436	0.150522	0.16235	0.471722	-0.309372	0.196725	0.406636	-0.209911	0.0582864	0.327455	0.0579289	0.269526	2.47386e-09	0.273154	0.223873	0.0492814	0.103426	0.245004	0.541163	-0.296159	0.277911	0.45949	-0.18158	0.101001	0.393457	0.075648	0.317809	1.64689e-10	0.0119715	0.0107208	0.00125078	0.163532	0.010172	0.0206725	-0.0105005	0.0113387	0.0250509	-0.0137121	0.667925	0.0255591	0.00166899	0.0238901	2.02748e-07
	ACC	0.0629716	0.0578727	0.00509884	0.437859	0.056652	0.0227952	0.0338568	0.0528902	0.0733868	-0.0204967	0.517418	0.0561434	0.0615433	-0.00539997	0.441038	0.043357	0.020775	0.022582	0.227352	0.0324746	0.0129223	0.0195523	0.0303021	0.0605791	-0.030277	0.385004	0.0411282	0.0624237	-0.0212956	0.00935404	0.109259	0.104333	0.00492558	0.40076	0.0986569	0.086924	0.0117329	0.0973533	0.156606	-0.0592528	0.196865	0.118493	0.0575628	0.0609301	2.20822e-10
	ACG	0.0164705	0.0166556	-0.00018511	0.947362	0.0166028	0.0059148	0.010688	0.0154153	0.00607354	0.00934173	5.10871e-05	0.0114492	0.0744603	-0.0630111	0.00017897	0.0139489	0.014547	-0.000598039	0.863417	0.0126307	0.00314429	0.00948644	0.0115767	0.0035711	0.00800558	0.000352343	0.00784671	0.0659891	-0.0581424	0.00039407	0.0228367	0.0194554	0.00338131	0.419172	0.0241252	0.0239103	0.000214853	0.0241013	0.025841	-0.00173969	0.287863	0.0268844	0.100836	-0.0739513	0.000509368
	ACT	0.0189889	0.0205031	-0.00151424	0.355035	0.0207843	0.0868279	-0.0660437	0.0281225	0.0153312	0.0127913	0.133938	0.0210398	0.0278245	-0.00678471	0.286882	0.0209789	0.024124	-0.00314507	0.335858	0.0241621	0.086238	-0.0620759	0.0310594	0.0157604	0.015299	0.0736304	0.022516	0.0361718	-0.0136558	0.0868228	0.014621	0.0157448	-0.00112371	0.613497	0.0147453	0.09066	-0.0759148	0.0231802	0.0127484	0.0104319	0.412441	0.0180293	0.0034547	0.0145746	3.19217e-05
	AGC	0.0317198	0.0261132	0.00560653	0.289919	0.0280674	0.0214328	0.0066346	0.0273303	0.0224017	0.00492854	0.215657	0.0334128	0.11456	-0.0811472	4.41534e-05	0.0155329	-0.00393051	0.0194634	0.330145	0.00734718	0.00916446	-0.00181728	0.0075491	0.0125414	-0.00499229	0.237515	0.0171442	0.110575	-0.0934309	1.85885e-05	0.0714067	0.0620202	0.00938641	0.323639	0.0646973	0.101121	-0.0364235	0.0687443	0.0899535	-0.0212091	0.424114	0.104498	0.128216	-0.023718	0.0865696
	AGG	0.101674	0.0600076	0.0416668	0.0131091	0.0772291	0.0321327	0.0450965	0.0722184	0.0447848	0.0274336	0.0770681	0.0577914	0.122336	-0.0645446	0.00469653	0.0658393	0.0077016	0.0581377	0.0923849	0.0352721	0.0203996	0.0148725	0.0336196	0.0352059	-0.00158626	0.920963	0.0368825	0.120149	-0.0832665	0.00272826	0.185253	0.126012	0.0592413	0.000675807	0.152531	0.108344	0.0441873	0.147621	0.115053	0.0325687	0.0620088	0.129815	0.135183	-0.00536864	0.574534
	ATC	0.129986	0.140826	-0.0108402	0.0624889	0.134621	0.0784874	0.0561333	0.128384	0.0955818	0.0328018	0.0266382	0.10414	0.0614176	0.0427228	0.00794048	0.120372	0.113482	0.00689008	0.643006	0.118461	0.0650715	0.0533899	0.112529	0.084952	0.0275772	0.0349511	0.0920433	0.0690048	0.0230384	0.125827	0.153604	0.173429	-0.0198247	0.0984532	0.161866	0.165629	-0.00376301	0.162284	0.161615	0.000669458	0.160599	0.159097	0.0290044	0.130092	4.28127e-18
	CCG	0.0177538	0.00871855	0.00903523	0.00722089	0.0145996	0.0115305	0.00306907	0.0142586	0.0132103	0.0010483	0.79762	0.0192427	0.294688	-0.275446	0.00223391	0.00911484	0.000985531	0.00812931	0.108113	0.00610373	0.00931784	-0.00321412	0.00646085	0.00683856	-0.00037771	0.923181	0.0101163	0.237406	-0.22729	0.00429484	0.0383918	0.0190972	0.0192945	0.0589841	0.0308398	0.0259029	0.00493692	0.0302912	0.0651471	-0.0348559	0.0230249	0.0598869	0.490119	-0.430232	3.70855e-09
Tetra	AAAC	0.106009	0.14406	-0.038051	0.112864	0.124978	0.0371261	0.0878523	0.115217	0.063928	0.051289	0.00232434	0.0787129	0.0490674	0.0296455	0.000174835	0.106288	0.145722	-0.0394333	0.12535	0.126116	0.0371734	0.0889427	0.116234	0.0635677	0.0526659	0.00210398	0.0789757	0.0492853	0.0296904	0.000210775	0.0900908	0.102638	-0.0125468	0.257836	0.0913684	0.0334076	0.0579609	0.0849283	0.0820256	0.0029027	0.105429	0.0749824	0.036468	0.0385144	2.62221e-11
	AAAG	0.118739	0.16013	-0.041391	0.198231	0.152973	0.104361	0.0486123	0.147572	0.118998	0.0285737	0.0971763	0.131064	0.0771403	0.0539233	9.86007e-07	0.116719	0.155623	-0.0389039	0.190536	0.149418	0.101894	0.0475235	0.144137	0.117351	0.0267864	0.113783	0.128674	0.0770832	0.0515913	2.1532e-06	0.241707	0.279966	-0.0382589	0.31835	0.27745	0.298441	-0.0209914	0.279782	0.223388	0.0563936	0.994944	0.257861	0.0837211	0.17414	3.14617e-14
	AAAT	0.387964	0.318035	0.0699294	0.0848804	0.343158	0.396282	-0.0531233	0.349061	0.429876	-0.0808151	0.182716	0.382221	0.130856	0.251365	5.5375e-06	0.394108	0.32908	0.0650276	0.0658824	0.352248	0.40098	-0.0487318	0.357662	0.435723	-0.0780607	0.194097	0.388769	0.132807	0.255962	4.92772e-06	0.0123055	0.0159907	-0.00368522	0.380067	0.0130918	0.0267261	-0.0136342	0.0146068	0.052914	-0.0383073	0.541221	0.0339032	0.0123072	0.021596	3.65664e-05
	AACC	0.0124833	0.0159105	-0.00342713	0.0371879	0.0134936	0.00615041	0.00734317	0.0126777	0.0108656	0.00181209	0.366859	0.0123232	0.0170486	-0.00472548	0.0129697	0.0115434	0.0135795	-0.00203608	0.0627985	0.0117964	0.00560573	0.00619063	0.0111085	0.0101177	0.00099081	0.600864	0.011369	0.0168018	-0.00543278	0.00493944	0.0710753	0.0789913	-0.00791605	0.0430372	0.0727127	0.0489978	0.0237149	0.0700777	0.0599291	0.0101486	0.0219268	0.0571487	0.0291808	0.0279678	1.0791e-07
	AACG	0.00312436	0.00304762	7.67358e-05	0.560203	0.00337735	0.000726866	0.00265049	0.00308285	0.00328521	-0.000202351	0.913038	0.002295	0.0161669	-0.0138719	0.2125	0.00304091	0.00284704	0.000193869	0.111349	0.00311933	0.000679482	0.00243984	0.00284823	0.0032334	-0.000385169	0.837594	0.00217425	0.0163544	-0.0141802	0.208841	0.00830215	0.00854724	-0.000245093	0.855363	0.0114785	0.00445434	0.00702414	0.010698	0.00568465	0.00501338	0.372614	0.0073404	0.00421335	0.00312705	0.0612645
	AACT	0.0216769	0.0153751	0.00630181	0.0672353	0.0172393	0.00559128	0.011648	0.0159451	0.0228813	-0.00693625	0.24409	0.0156439	0.00877469	0.00686918	0.000229928	0.0219048	0.0158155	0.00608929	0.0777124	0.0175816	0.00566235	0.0119193	0.0162573	0.0232366	-0.00697934	0.24871	0.0159126	0.00892591	0.0069867	0.000232094	0.0073462	0.00309917	0.00424703	0.393648	0.00461142	0	0.00461142	0.00409904	0.00354865	0.000550395	0.803272	0.00240206	0.00103326	0.0013688	0.0268599
	AAGC	0.0130635	0.0107787	0.0022848	0.0444142	0.013271	0.00595471	0.00731625	0.012458	0.00822136	0.00423669	0.115504	0.0110396	0.0264835	-0.0154439	6.41285e-05	0.0119071	0.00797763	0.00392946	0.00255082	0.0113369	0.00501118	0.00632567	0.010634	0.00735835	0.00327566	0.188391	0.00964334	0.025841	-0.0161976	4.22127e-05	0.0860369	0.0864348	-0.00039785	0.967102	0.0826189	0.0801782	0.00244076	0.0823477	0.0663711	0.0159766	0.252944	0.0815603	0.0624308	0.0191296	0.0196453
	AAGG	0.0153411	0.0130923	0.00224874	0.173073	0.0146567	0.0128599	0.0017968	0.0144571	0.0262921	-0.011835	0.117653	0.0168054	0.0229562	-0.00615081	0.14484	0.0133197	0.00923434	0.00408532	0.00955871	0.0116163	0.0111265	0.00048979	0.0115619	0.0245611	-0.0129992	0.101154	0.0147212	0.0221857	-0.00746449	0.0852333	0.139083	0.117383	0.0217002	0.0213401	0.124541	0.14922	-0.0246797	0.127283	0.128609	-0.00132611	0.112539	0.119212	0.0660143	0.0531974	0.000104182
	AAGT	0.00609712	0.0111423	-0.00504522	0.267498	0.00918052	0.00642997	0.00275055	0.00887491	0.00529287	0.00358204	0.0367333	0.00601998	0.00812375	-0.00210377	0.705189	0.00598035	0.0110084	-0.00502809	0.290375	0.00905225	0.0064834	0.00256886	0.00876683	0.00528403	0.0034828	0.0391971	0.00598917	0.00819848	-0.00220931	0.693384	0.0132382	0.0161321	-0.00289397	0.578348	0.0147431	0.00222717	0.0125159	0.0133524	0.00499209	0.00836031	0.591069	0.0074079	0.00131536	0.00609254	8.00957e-06
	AATC	0.0518429	0.0394948	0.0123481	0.245323	0.0443136	0.0273973	0.0169163	0.042434	0.0303176	0.0121164	0.113063	0.0345315	0.0386515	-0.00412	0.644945	0.0522162	0.0399026	0.0123137	0.252132	0.0446201	0.0272642	0.0173559	0.0426917	0.0301712	0.0125204	0.106642	0.0345423	0.0390993	-0.00455701	0.611542	0.026156	0.0286702	-0.00251419	0.668456	0.0299832	0.0378619	-0.00787871	0.0308586	0.0397769	-0.00891824	0.707239	0.0361092	0.0123614	0.0237478	8.62245e-05
	AATG	0.0279855	0.0305943	-0.00260878	0.180702	0.0294726	0.0280962	0.00137643	0.0293197	0.0440668	-0.0147471	0.213637	0.0352134	0.020493	0.0147205	6.12469e-05	0.0280326	0.0307158	-0.00268321	0.184386	0.029596	0.0282551	0.00134081	0.029447	0.0439959	-0.014549	0.224843	0.0352949	0.0206493	0.0146457	7.5451e-05	0.0246089	0.0266041	-0.00199514	0.543064	0.025062	0.0155902	0.00947175	0.0240095	0.0538705	-0.029861	0.473262	0.0319473	0.0127121	0.0192351	4.29742e-07
	AATT	0.0848451	0.0810633	0.0037818	0.500218	0.0802415	0.193374	-0.113133	0.0928118	0.10776	-0.0149485	0.319924	0.113822	0.0407527	0.0730696	4.16225e-05	0.0862312	0.0838448	0.00238646	0.597688	0.0824346	0.195776	-0.113341	0.095028	0.109416	-0.0143881	0.334643	0.115836	0.041533	0.0743034	4.81898e-05	0	0.00537737	-0.00537737	0.144858	0.00188735	0.00445434	-0.002567	0.00217257	0.00624388	-0.00407132	0.164513	0.00403275	0.00151327	0.00251948	0.0333211
	ACAG	0.00506575	0.00407843	0.000987314	0.105509	0.00459325	0.00293542	0.00165783	0.00440905	0.0027962	0.00161284	0.0252479	0.00438604	0.00834619	-0.00396015	0.00220298	0.0048639	0.00379102	0.00107289	0.132627	0.00428474	0.00266131	0.00162343	0.00410436	0.00265984	0.00144451	0.0353191	0.00419811	0.00820177	-0.00400366	0.00131526	0.0168078	0.0117171	0.00509071	0.171979	0.0155335	0.0244989	-0.00896536	0.0165297	0.0121126	0.00441709	0.0377895	0.0142321	0.016462	-0.0022299	0.531724
	ACAT	0.0273069	0.0430221	-0.0157152	0.0618687	0.0373254	0.0928152	-0.0554898	0.043491	0.0296853	0.0138056	0.0815367	0.0391127	0.037855	0.0012577	0.802553	0.0275767	0.0440734	-0.0164966	0.0694386	0.0380507	0.0937686	-0.0557179	0.0442416	0.0297765	0.0144651	0.0725877	0.0395816	0.0383416	0.00124002	0.808968	0.0109631	0.014887	-0.00392386	0.205157	0.0137404	0.0178174	-0.00407698	0.0141934	0.0208638	-0.00667042	0.783434	0.0173844	0.0140436	0.00334082	0.0794812
	ACCC	0.00275992	0.00247342	0.000286492	0.207605	0.00245562	0.0041655	-0.00170988	0.00264561	0.00525419	-0.00260858	0.120161	0.00551111	0.0129235	-0.00741236	0.00492067	0.00270111	0.00232894	0.00037217	0.157211	0.00237194	0.00387871	-0.00150678	0.00253936	0.00491114	-0.00237179	0.129018	0.00529623	0.0128005	-0.0075043	0.00536673	0.00675508	0.00641043	0.000344645	0.809373	0.00570342	0.0267261	-0.0210226	0.00803927	0.0262884	-0.0182491	0.520939	0.0175567	0.0213527	-0.00379602	0.213664
	ACCG	0.00092328	0.00103366	-0.000110377	0.565449	0.00165949	0.000391389	0.0012681	0.00151859	0.00201564	-0.000497048	0.765635	0.0013379	0.0106331	-0.00929525	0.0614387	0.000905489	0.000960544	-5.50544e-05	0.725378	0.00153831	0.000339741	0.00119857	0.00140513	0.00199527	-0.000590139	0.726314	0.00128971	0.0106979	-0.00940814	0.060914	0.00211489	0.00324056	-0.00112567	0.505258	0.00496294	0.00445434	0.000508593	0.00490643	0.00320743	0.00169899	0.531882	0.00338635	0.00687565	-0.0034893	0.0831698
	ACCT	0.00195581	0.00181506	0.000140758	0.747714	0.00177948	0.00145373	0.000325743	0.00174328	0.00268771	-0.000944424	0.0511205	0.00240996	0.00429025	-0.00188028	0.000237877	0.00195894	0.00177481	0.000184134	0.712708	0.00177534	0.0014439	0.000331437	0.00173851	0.00265657	-0.000918064	0.0560306	0.00240711	0.00427259	-0.00186548	0.000193419	0.00181959	0.00324056	-0.00142097	0.435024	0.00200482	0.00222717	-0.000222355	0.00202952	0.00414916	-0.00211964	0.481489	0.00276058	0.00509321	-0.00233263	0.163501
	ACGC	0.0013867	0.000577046	0.000809651	0.0356389	0.00130235	0.00869444	-0.00739209	0.00212369	0.0027946	-0.00067091	0.519242	0.00228101	0.024484	-0.022203	0.000346177	0.001336	0.000566382	0.000769619	0.0345693	0.0012765	0.00857847	-0.00730197	0.00208783	0.00278054	-0.00069271	0.501376	0.00225399	0.0245858	-0.0223318	0.000402463	0.00418525	0.00110375	0.0030815	0.15123	0.00263828	0.0178174	-0.0151791	0.00432484	0.0029715	0.00135335	0.171093	0.00392521	0.0209251	-0.0169999	0.00418538
	ACGG	0.00254214	0.000577046	0.0019651	0.286343	0.00191285	0.000503215	0.00140964	0.00175623	0.000275007	0.00148122	0.036011	0.0013462	0.0100488	-0.00870259	0.000400819	0.00249925	0.000441	0.00205825	0.276777	0.00183884	0.000509612	0.00132923	0.00169115	0.000259746	0.0014314	0.0414808	0.00128649	0.00995795	-0.00867146	0.000374182	0.00441324	0.00427362	0.000139615	0.946028	0.00426456	0	0.00426456	0.00379072	0.000881424	0.00290929	0.641384	0.00427738	0.0153066	-0.0110293	0.0208465
	ACGT	0.00206815	0.00311755	-0.00104941	0.213486	0.00403472	0.00111826	0.00291646	0.00371067	0.000812931	0.00289774	0.0547636	0.0105487	0.0135562	-0.00300742	0.707634	0.00203271	0.00320518	-0.00117247	0.23511	0.00411919	0.00113247	0.00298671	0.00378733	0.000806721	0.00298061	0.0568555	0.0107302	0.0137645	-0.00303428	0.709964	0.003935	0.00110375	0.00283125	0.188154	0.0020363	0	0.0020363	0.00181005	0.000879765	0.000930281	0.645112	0.00229611	0.00415639	-0.00186028	0.57192
	ACTC	0.00864544	0.0124534	-0.00380795	0.269966	0.0113672	0.00844283	0.00292441	0.0110423	0.0158863	-0.00484403	0.166056	0.0102556	0.0103525	-9.68924e-05	0.932873	0.00851976	0.0117708	-0.00325106	0.252357	0.0109789	0.00852184	0.00245707	0.0107059	0.0157329	-0.00502701	0.151812	0.0100541	0.010398	-0.000343852	0.764594	0.0161494	0.0296326	-0.0134832	0.314636	0.0232734	0.00222717	0.0210462	0.0209349	0.0285714	-0.00763647	0.437742	0.0201081	0.00801719	0.0120909	4.62535e-06
	ACTG	0.00174561	0.0021344	-0.000388793	0.377873	0.00208313	0.00170534	0.000377791	0.00204115	0.00141975	0.000621407	0.193272	0.00294163	0.0072638	-0.00432217	0.00125131	0.00173201	0.0021841	-0.000452094	0.392986	0.00205076	0.00152884	0.000521925	0.00199277	0.00138914	0.000603629	0.20523	0.00286023	0.00724044	-0.00438022	0.00117558	0.0029107	0.00110375	0.00180695	0.329893	0.00325472	0.0155902	-0.0123355	0.00462533	0.0036376	0.000987729	0.125466	0.00698117	0.00952171	-0.00254053	0.194558
	AGAT	0.0298432	0.0269665	0.00287666	0.0156938	0.0275763	0.0135029	0.0140733	0.0260125	0.0266624	-0.000649895	0.936205	0.0205561	0.0266287	-0.0060726	0.376776	0.0301192	0.0269133	0.00320597	0.0638923	0.0277924	0.0135896	0.0142028	0.0262143	0.0269207	-0.000706397	0.932044	0.0207089	0.0269972	-0.00628831	0.367463	0.0131003	0.0301274	-0.0170272	0.257537	0.0183351	0.00668151	0.0116536	0.0170403	0.0139442	0.00309612	0.297679	0.013036	0.00689563	0.00614032	0.00895251
	AGCC	0.00134232	0.000834748	0.000507576	0.0520782	0.00113908	0.00156556	-0.000426479	0.00118647	0.00123112	-4.46502e-05	0.89121	0.00297143	0.0193495	-0.0163781	0.0015373	0.0011291	0.000708338	0.000420761	0.0501071	0.000871529	0.00138728	-0.000515748	0.000928834	0.0011166	-0.000187771	0.564873	0.00275164	0.0189659	-0.0162142	0.0017119	0.014852	0.00427362	0.0105784	0.015353	0.0114426	0.0155902	-0.0041476	0.0119034	0.00853268	0.00337076	0.00184223	0.0146307	0.0396724	-0.0250417	6.9024e-05
	AGCG	0.00263686	0.00132218	0.00131468	0.0213486	0.00201808	0.000866648	0.00115144	0.00189015	0.00126533	0.000624814	0.216871	0.00193074	0.0184818	-0.0165511	0.000103316	0.00255172	0.001323	0.00122872	0.0321483	0.00187612	0.00079273	0.00108339	0.00175574	0.00121391	0.000541827	0.285094	0.00180834	0.0182359	-0.0164276	0.000123801	0.00807417	0.00103306	0.00704111	0.0223732	0.00702155	0.00668151	0.000340035	0.00698377	0.00441193	0.00257183	0.0153579	0.00821517	0.0331004	-0.0248852	6.45351e-11
	AGCT	0.00339666	0.00662464	-0.00322797	0.00541553	0.00556489	0.00444507	0.00111983	0.00544047	0.00670509	-0.00126462	0.550804	0.0107033	0.040581	-0.0298778	0.00318851	0.00339323	0.00674687	-0.00335364	0.00491466	0.00566621	0.00450157	0.00116464	0.00553681	0.00677758	-0.00124077	0.562639	0.0109323	0.0412811	-0.0303489	0.00334575	0.004207	0.00316987	0.00103713	0.592346	0.0029131	0	0.0029131	0.00258942	0.00247556	0.000113861	0.670079	0.00248388	0.00711176	-0.00462788	0.0808451
	AGGC	0.000867616	0.000610714	0.000256902	0.485219	0.00144893	0.00134191	0.000107019	0.00143703	0.000834565	0.000602469	0.403941	0.00195001	0.0261122	-0.0241622	5.29606e-05	0.000853538	0.000457573	0.000395965	0.209744	0.00141913	0.00113247	0.000286662	0.00138728	0.000781343	0.000605939	0.414042	0.00183119	0.0259956	-0.0241644	5.97131e-05	0.00181959	0.00544807	-0.00362848	0.477127	0.00255669	0.0178174	-0.0152607	0.00425232	0.00451726	-0.000264932	0.791137	0.00906572	0.0334893	-0.0244236	2.28267e-05
	AGGG	0.00814913	0.00319059	0.00495854	0.0217499	0.00573981	0.00805144	-0.00231163	0.00599666	0.00966856	-0.00367191	0.17495	0.0113704	0.057227	-0.0458566	0.00534142	0.00702249	0.00261285	0.00440964	0.0174528	0.00484411	0.00755924	-0.00271513	0.00514579	0.00877157	-0.00362578	0.167725	0.0105184	0.0564529	-0.0459345	0.00536203	0.0769232	0.0205471	0.0563761	0.0581752	0.0451419	0.0467706	-0.00162868	0.0453229	0.0684272	-0.0231043	0.106846	0.055758	0.0961972	-0.0404392	0.00906633
	ATCC	0.0077735	0.00719364	0.000579854	0.711461	0.00765462	0.00908583	-0.00143121	0.00781364	0.00600986	0.00180378	0.0941762	0.00856928	0.0366599	-0.0280906	0.00138085	0.00692293	0.00499872	0.00192421	0.424036	0.00628155	0.00860678	-0.00232523	0.0065399	0.00554365	0.000996259	0.294914	0.00767044	0.0362443	-0.0285738	0.00129758	0.0611582	0.0674156	-0.00625739	0.440143	0.0570654	0.0467706	0.0102948	0.0559216	0.033345	0.0225766	0.220238	0.0534318	0.0586962	-0.00526435	0.307753
	ATCG	0.0317173	0.0279824	0.00373486	0.876322	0.0216214	0.000223651	0.0213977	0.0192439	0.000728485	0.0185154	0.0156685	0.00737815	0.0241376	-0.0167595	0.0685101	0.032044	0.0286022	0.00344173	0.889431	0.0218782	0.000198182	0.02168	0.0194693	0.000711837	0.0187575	0.0162587	0.00742605	0.0243938	-0.0169677	0.0704796	0.0083472	0.00626904	0.00207816	0.698874	0.00790801	0.00222717	0.00568083	0.0072768	0.00134533	0.00593147	0.846425	0.00546353	0.0143063	-0.00884272	0.0124039
	ATGC	0.009913	0.0109325	-0.00101955	0.56275	0.0116388	0.0138384	-0.00219961	0.0118832	0.0109434	0.000939833	0.502224	0.0133261	0.0683751	-0.0550491	0.00185839	0.00991408	0.0110171	-0.001103	0.582756	0.0117854	0.013533	-0.00174765	0.0119796	0.0106959	0.0012837	0.375115	0.0132917	0.0693401	-0.0560484	0.00188132	0.0113698	0.00972169	0.00164807	0.788898	0.00829242	0.0378619	-0.0295695	0.0115779	0.028677	-0.0170991	0.736623	0.0189188	0.0199566	-0.00103777	0.80441
	CCCG	0.000522816	0.000198909	0.000323906	0.159961	0.000377136	0.000279564	9.75722e-05	0.000366295	0.000255674	0.00011062	0.379027	0.000701942	0.0283444	-0.0276424	0.00391608	0.000396254	6.34115e-05	0.000332842	0.163237	0.000191378	0.000226494	-3.51161e-05	0.00019528	0.000222966	-2.76865e-05	0.802959	0.000577469	0.0262207	-0.0256433	0.00514932	0.00830215	0.00434432	0.00395783	0.29639	0.00718234	0.00445434	0.002728	0.00687923	0.00185678	0.00502245	0.448835	0.0072183	0.144319	-0.1371	4.89235e-06
	CCGG	0.000265893	0.000137268	0.000128625	0.212443	0.00035096	0.000223651	0.000127309	0.000336815	0.00028217	5.46451e-05	0.744674	0.000720022	0.0578354	-0.0571153	0.0530164	0.000236214	0.00011025	0.000125964	0.269978	0.000173962	0.000198182	-2.42207e-05	0.000176653	0.000259434	-8.27812e-05	0.367687	0.00062329	0.0568468	-0.0562235	0.0575268	0.00184238	0.00110375	0.000738624	0.633652	0.00518075	0.00222717	0.00295358	0.00485258	0.0015502	0.00330237	0.285285	0.00496356	0.101231	-0.096267	0.000189956
Penta	AAAAC	0.0836808	0.121526	-0.0378454	0.204039	0.109131	0.0245801	0.0845506	0.0997361	0.0457984	0.0539377	0.0028661	0.061894	0.0258014	0.0360926	4.3641e-05	0.0840901	0.122765	-0.0386752	0.19998	0.110424	0.0246194	0.0858048	0.10089	0.0455663	0.0553241	0.00281138	0.0623599	0.026075	0.0362849	5.22656e-05	0.0421391	0.0658627	-0.0237236	0.510302	0.0466854	0.0196078	0.0270775	0.0436767	0.0628839	-0.0192072	0.533317	0.0417928	0.00787305	0.0339197	3.37019e-07
	AAAAG	0.074806	0.106296	-0.0314897	0.153538	0.116313	0.090846	0.0254671	0.113483	0.0780417	0.0354418	0.114165	0.115152	0.108456	0.00669537	0.572442	0.0748864	0.106347	-0.0314602	0.153583	0.116831	0.0900124	0.0268181	0.113851	0.077703	0.0361478	0.111209	0.114966	0.109687	0.00527895	0.657805	0.0579281	0.105566	-0.0476377	0.122893	0.0878153	0.196078	-0.108263	0.0998445	0.135751	-0.0359063	0.743848	0.149664	0.0438337	0.10583	6.39186e-06
	AAAAT	0.270982	0.277637	-0.00665525	0.814676	0.273898	0.39644	-0.122542	0.287514	0.377039	-0.089525	0.103401	0.317022	0.0838643	0.233157	8.83939e-12	0.27359	0.283901	-0.0103107	0.741485	0.27885	0.399503	-0.120653	0.292256	0.37993	-0.0876741	0.109572	0.320303	0.0853108	0.234992	1.08013e-11	0.0118227	0.0136364	-0.00181366	0.915971	0.0123553	0.00980392	0.00255142	0.0120719	0.0481691	-0.0360973	0.927803	0.0344263	0.00405606	0.0303703	9.69049e-05
	AAACC	0.0471472	0.0375462	0.00960094	0.0258855	0.0399676	0.00408383	0.0358838	0.0359805	0.0176246	0.0183559	0.0347022	0.0236374	0.0194989	0.0041385	0.664745	0.0470848	0.0371344	0.00995042	0.0211283	0.0398512	0.00396086	0.0358904	0.0358634	0.0174663	0.0183972	0.0348431	0.0235577	0.0195887	0.00396898	0.680267	0.0529405	0.0584416	-0.00550103	0.745144	0.0480327	0.0196078	0.0284249	0.0448744	0.0392272	0.00564717	0.473683	0.0334834	0.015464	0.0180194	0.00134933
	AAACG	0.00246694	0.00296854	-0.000501597	0.13955	0.00286286	0.000308214	0.00255464	0.00257901	0.0009002	0.00167881	0.00152817	0.00151268	0.0046235	-0.00311082	0.127627	0.00242428	0.0028158	-0.000391522	0.161037	0.00276454	0.000310655	0.00245389	0.00249189	0.000884026	0.00160786	0.00124143	0.00146823	0.00465621	-0.00318798	0.121882	0.00845084	0.0096475	-0.00119666	0.830147	0.00876529	0	0.00876529	0.00779137	0.00237391	0.00541746	0.433443	0.00496483	0.00235312	0.00261171	0.0888031
	AAACT	0.00896725	0.00772778	0.00123948	0.0117124	0.0088903	0.0023116	0.0065787	0.00815934	0.00821284	-5.34994e-05	0.985064	0.00679745	0.0039711	0.00282635	0.00849055	0.00905652	0.00790876	0.00114776	0.00670455	0.00905765	0.00232992	0.00672773	0.00831012	0.00828398	2.61392e-05	0.992742	0.00689087	0.00405124	0.00283963	0.0100386	0	0	0	/	0	0	0	0	0	0	/	0.000260146	0	0.000260146	0.325309
	AAAGC	0.00649741	0.00563065	0.000866759	0.508152	0.00583267	0.00200339	0.00382928	0.00540719	0.00329983	0.00210736	0.0148099	0.00517822	0.0116282	-0.00644994	0.0129385	0.00613742	0.00554506	0.000592365	0.638315	0.00560422	0.0019416	0.00366263	0.00519727	0.00313266	0.0020646	0.0146118	0.00500403	0.0117332	-0.00672919	0.0112722	0.044322	0.0096475	0.0346745	0.0230568	0.0238971	0.00980392	0.0140932	0.0223312	0.0209152	0.00141599	0.0631585	0.0228629	0.00649002	0.0163729	0.000115012
	AAAGG	0.00379488	0.00279667	0.000998212	0.669861	0.00455512	0.00809061	-0.0035355	0.00494795	0.0054306	-0.000482654	0.734364	0.00713542	0.0105125	-0.00337711	0.128155	0.00379826	0.00253922	0.00125904	0.599041	0.00441727	0.00722274	-0.00280547	0.00472899	0.00517939	-0.000450404	0.746526	0.00687977	0.0105727	-0.00369292	0.107639	0.00239808	0.0147495	-0.0123515	0.237479	0.0104435	0.117647	-0.107204	0.022355	0.0331924	-0.0108374	0.588119	0.0311163	0.00826966	0.0228466	0.00409699
	AAAGT	0.00231423	0.00379887	-0.00148464	0.162504	0.00284683	0.00169518	0.00115166	0.00271887	0.00230393	0.000414939	0.382083	0.0024912	0.00750519	-0.00501399	0.39036	0.00233723	0.00388584	-0.0015486	0.150949	0.00290143	0.00170861	0.00119282	0.00276889	0.00229858	0.000470313	0.324799	0.00251942	0.00757656	-0.00505714	0.39129	0	0	0	/	0	0	0	0	0.0020202	-0.0020202	/	0.000427922	0.00192983	-0.00150191	0.31735
	AAATC	0.0193175	0.0234905	-0.00417304	0.179022	0.023226	0.0110957	0.0121303	0.0218782	0.0247764	-0.00289818	0.639512	0.0227143	0.0109537	0.0117606	1.37862e-06	0.0195137	0.024034	-0.00452037	0.138914	0.0236317	0.0111059	0.0125258	0.02224	0.0248935	-0.00265355	0.668383	0.0228672	0.0110246	0.0118426	1.36783e-06	0	0	0	/	0.00100806	0.00980392	-0.00879586	0.00198538	0.0131995	-0.0112141	0.171312	0.0129311	0.00764753	0.00528355	0.26042
	AAATG	0.0103817	0.00733088	0.0030508	0.447903	0.0104892	0.00631838	0.00417078	0.0100257	0.0129352	-0.0029095	0.26758	0.0118055	0.0119921	-0.000186649	0.965994	0.0104309	0.00734136	0.00308954	0.477373	0.0106155	0.00636844	0.00424706	0.0101436	0.0130156	-0.00287199	0.282679	0.0118686	0.0121251	-0.000256482	0.954102	0.0051992	0.0102041	-0.00500488	0.710003	0.00450072	0	0.00450072	0.00400064	0.0067702	-0.00276956	0.651505	0.00740497	0.00365719	0.00374778	0.0984187
	AAATT	0.0536633	0.0656705	-0.0120072	0.244926	0.0544643	0.273771	-0.219307	0.0788317	0.0874663	-0.00863458	0.750257	0.0814983	0.0155636	0.0659346	3.43939e-07	0.0542091	0.0671822	-0.0129731	0.20739	0.0554676	0.275862	-0.220394	0.0799559	0.0882956	-0.00833967	0.759811	0.0823629	0.0158001	0.0665628	3.27043e-07	0	0	0	/	0	0.00980392	-0.00980392	0.00108932	0.00238095	-0.00129163	0.346594	0.0025863	0	0.0025863	0.0137979
	AACAC	0.0101934	0.0126566	-0.0024632	0.565658	0.0116436	0.00130991	0.0103336	0.0104954	0.0147484	-0.00425306	0.11321	0.00852105	0.00736867	0.00115238	0.477827	0.0101486	0.012973	-0.00282437	0.537599	0.011507	0.00124262	0.0102644	0.0103665	0.0145626	-0.00419606	0.119008	0.00843442	0.00743195	0.00100247	0.544549	0.0146238	0	0.0146238	0.0561674	0.018237	0.00980392	0.00843313	0.0173	0.0287119	-0.0114119	0.0456654	0.0156719	0.00458402	0.0110878	0.00188499
	AACAG	0.00776238	0.00650282	0.00125957	0.699967	0.00668764	0.00130991	0.00537773	0.00609011	0.00501914	0.00107098	0.627764	0.00420752	0.00445071	-0.000243196	0.831374	0.00779112	0.00657666	0.00121446	0.719115	0.00657111	0.00124262	0.00532849	0.00597906	0.00485404	0.00112502	0.601357	0.00412282	0.00440207	-0.000279249	0.803771	0.00379864	0.00510204	-0.0013034	0.84401	0.0117412	0.00980392	0.00193726	0.0115259	0.0176923	-0.00616634	0.40852	0.0111542	0.00773934	0.00341484	0.315344
	AACAT	0.00472765	0.00471438	1.32688e-05	0.983864	0.0051167	0.00169518	0.00342153	0.00473653	0.00729843	-0.0025619	0.0709006	0.00806212	0.00215888	0.00590324	0.0633504	0.00477443	0.00482847	-5.40408e-05	0.939075	0.00521546	0.00170861	0.00350685	0.00482581	0.00734351	-0.00251771	0.0764597	0.00811972	0.00219958	0.00592014	0.0632847	0	0	0	/	0	0	0	0	0.00234343	-0.00234343	/	0.00147611	0	0.00147611	0.0143826
	AACCC	0.0043067	0.00213821	0.0021685	0.205628	0.00287348	0.00531669	-0.00244321	0.00314495	0.00846544	-0.00532049	0.284183	0.00738201	0.00921189	-0.00182988	0.325554	0.00434973	0.00178904	0.00256069	0.0787098	0.00278299	0.00520348	-0.00242049	0.00305193	0.00844331	-0.00539138	0.288538	0.00733301	0.00931326	-0.00198025	0.293472	0	0.0136364	-0.0136364	0.5	0.00475318	0.0196078	-0.0148547	0.0064037	0.0156075	-0.00920377	0.689438	0.0110945	0.00272659	0.00836792	0.00662665
	AACCG	0.123096	0.0759967	0.0470994	0.525458	0.0724658	7.70535e-05	0.0723887	0.0644226	0.0101514	0.0542712	0.0238216	0.0379313	0.00879119	0.0291401	0.00135651	0.124025	0.0771576	0.046867	0.531656	0.0731949	7.76639e-05	0.0731172	0.0650707	0.0101447	0.054926	0.0234391	0.0381822	0.00890301	0.0292792	0.00139786	0.026897	0.0147495	0.0121475	0.223399	0.0182865	0	0.0182865	0.0162547	0.0136073	0.00264737	0.847611	0.0151693	0.00144474	0.0137245	6.04895e-06
	AACCT	0.00150634	0.0011786	0.000327741	0.175154	0.00149709	0.000539374	0.000957717	0.00139068	0.00217118	-0.0007805	0.0159509	0.00151818	0.00136446	0.000153723	0.604036	0.00152167	0.00120712	0.000314549	0.208533	0.00152591	0.000543647	0.00098226	0.00141677	0.00219222	-0.000775456	0.0172558	0.00154032	0.00138971	0.000150605	0.617794	0	0	0	/	0	0	0	0	0	0	/	0	0	0	/
	AACGC	0.000333157	0.000523904	-0.000190747	0.0450572	0.000301836	7.70535e-05	0.000224782	0.00027686	0.000548878	-0.000272018	0.00860811	0.000369954	0.00374829	-0.00337833	0.00247559	0.000336651	0.000401566	-6.49153e-05	0.710467	0.000253035	7.76639e-05	0.000175371	0.000233549	0.000554364	-0.000320815	0.0031942	0.00035052	0.00374546	-0.00339494	0.00249174	0	0.00454545	-0.00454545	0.5	0.00230459	0	0.00230459	0.00204852	0	0.00204852	0.680104	0.0017026	0.00463006	-0.00292746	0.297635
	AACGG	0.000620387	0.000436461	0.000183926	0.26261	0.000428087	0.000154107	0.00027398	0.000397645	0.0018454	-0.00144776	0.398538	0.000789374	0.00462747	-0.00383809	0.00336109	0.000626576	0.00044726	0.000179316	0.284786	0.000434848	0.000155328	0.00027952	0.00040379	0.00184302	-0.00143923	0.409733	0.000779486	0.00464519	-0.0038657	0.00347607	0	0	0	/	0	0	0	0	0.00474186	-0.00474186	/	0.00269791	0.00393954	-0.00124163	0.468583
	AACGT	0.000233706	0.000479805	-0.000246099	0.566057	0.000689888	0.000308214	0.000381674	0.00064748	0.000303877	0.000343603	0.196241	0.00126084	0.000690654	0.000570182	0.506693	0.0002362	0.000492954	-0.000256754	0.563003	0.000705987	0.000310655	0.000395332	0.000662061	0.000291838	0.000370223	0.178027	0.00128612	0.000699739	0.000586378	0.509835	0	0	0	/	0	0	0	0	0.0010101	-0.0010101	/	0.000738956	0.000313873	0.000425083	0.530885
	AACTC	0.0042745	0.0206316	-0.0163571	0.429916	0.00803554	0.000770535	0.007265	0.00722832	0.00389472	0.0033336	0.357316	0.00737445	0.0042665	0.00310795	0.281021	0.00431551	0.0209277	-0.0166122	0.429	0.0081307	0.000698975	0.00743172	0.00730495	0.00392618	0.00337877	0.357589	0.0074013	0.00434773	0.00305357	0.293954	0	0.00909091	-0.00909091	0.5	0.00328079	0.00980392	-0.00652313	0.00400558	0.00118343	0.00282215	0.674946	0.00572777	0.000313873	0.0054139	0.00356152
	AACTG	0.0039584	0.00143942	0.00251898	0.183455	0.00242895	0.000924642	0.00150431	0.0022618	0.009498	-0.00723619	0.352513	0.00340365	0.00515585	-0.0017522	0.193847	0.00380909	0.00147886	0.00233023	0.209106	0.00239679	0.000931966	0.00146483	0.00223404	0.00954306	-0.00730902	0.350092	0.00340503	0.00513752	-0.00173249	0.199331	0.0202735	0	0.0202735	0.0241172	0.00760258	0	0.00760258	0.00675785	0.00219353	0.00456431	0.0898701	0.00449797	0.00751293	-0.00301495	0.280336
	AACTT	0.00137074	0.0010904	0.000280344	0.771702	0.00147012	0.00023116	0.00123896	0.00133246	0.00109259	0.000239865	0.473177	0.00250317	0.000414499	0.00208867	0.0842497	0.00138349	0.00112057	0.000262923	0.791158	0.00149941	0.000232992	0.00126642	0.0013587	0.00110422	0.000254476	0.456224	0.0025448	0.000421761	0.00212304	0.0854031	0	0	0	/	0	0	0	0	0	0	/	0.000132205	0	0.000132205	0.325309
	AAGAC	0.00521888	0.00397225	0.00124663	0.177668	0.00445442	0.000847588	0.00360683	0.00405366	0.00143605	0.00261761	0.000465726	0.00253238	0.00286464	-0.000332265	0.771854	0.00469731	0.00371032	0.000986984	0.152714	0.00410851	0.000854303	0.0032542	0.00374693	0.00142446	0.00232247	0.000358022	0.00241993	0.00276583	-0.000345909	0.764944	0.0553623	0.0141929	0.0411694	0.0148981	0.0291736	0	0.0291736	0.0259321	0.0032352	0.0226969	0.219386	0.0112776	0.00782879	0.00344877	0.277469
	AAGAG	0.028627	0.0487491	-0.0201221	0.326144	0.042061	0.0133303	0.0287308	0.0388687	0.020248	0.0186207	0.0120883	0.0248091	0.0301369	-0.00532776	0.565637	0.0274074	0.0440696	-0.0166622	0.385875	0.0388507	0.0121932	0.0266575	0.0358888	0.0193565	0.0165323	0.0157038	0.0234244	0.0300776	-0.00665318	0.47888	0.148779	0.262152	-0.113373	0.228289	0.206491	0.156863	0.0496284	0.200977	0.112067	0.0889098	0.372034	0.123954	0.0315501	0.0924036	3.76471e-05
	AAGAT	0.00382442	0.00545727	-0.00163286	0.0398209	0.00482939	0.0021575	0.00267189	0.00453251	0.0237435	-0.019211	0.290976	0.00776278	0.0037012	0.00406157	0.173097	0.00386146	0.00558591	-0.00172445	0.0321286	0.0048847	0.00209692	0.00278778	0.00457495	0.0238837	-0.0193088	0.290875	0.0078214	0.00376723	0.00405417	0.176286	0	0	0	/	0.00134409	0.00980392	-0.00845984	0.00228407	0.00220058	8.34905e-05	0.169537	0.00150681	0	0.00150681	0.0347857
	AAGCC	0.000927812	0.000436461	0.000491351	0.0795074	0.00109872	0.000616428	0.000482289	0.00104513	0.00162987	-0.000584737	0.345503	0.00232096	0.00507629	-0.00275533	0.00179118	0.000903098	0.00022363	0.000679468	0.0330049	0.000950877	0.000543647	0.00040723	0.000905629	0.00158889	-0.000683265	0.294519	0.00223939	0.0050776	-0.0028382	0.00155557	0.00422542	0.0096475	-0.00542208	0.151534	0.00769264	0.00980392	-0.00211128	0.00792723	0.00676207	0.00116516	0.459818	0.00687989	0.00491268	0.00196721	0.277621
	AAGCG	0.000419252	0	0.000419252	0.0287254	0.00126846	0.000154107	0.00111435	0.00114464	0.000143462	0.00100118	0.305325	0.000512042	0.0019507	-0.00143866	0.000207482	0.000389879	0	0.000389879	0.0291836	0.00124913	0.000155328	0.0010938	0.00112759	0.000144873	0.00098272	0.328247	0.00049659	0.00193695	-0.00144035	0.000283224	0.00422542	0	0.00422542	0.226277	0.00292862	0	0.00292862	0.00260322	0	0.00260322	0.10303	0.00194685	0.00216619	-0.000219342	0.873627
	AAGCT	0.00140742	0.00240129	-0.000993869	0.0383478	0.00161955	0.000385267	0.00123429	0.00148241	0.000892602	0.000589808	0.1162	0.0013544	0.0054371	-0.0040827	0.055518	0.00142219	0.00245751	-0.00103532	0.0391765	0.00165074	0.000388319	0.00126242	0.00151047	0.000902671	0.0006078	0.113437	0.00137604	0.00553888	-0.00416284	0.0562972	0	0	0	/	0	0	0	0	0	0	/	0	0.00072237	-0.00072237	0.179236
	AAGGC	0.000712242	0.000218231	0.000494011	0.0855235	0.000562786	0.00023116	0.000331625	0.000525939	0.00075758	-0.000231641	0.0749498	0.00221257	0.0042528	-0.00204024	0.164482	0.000641956	0.00022363	0.000418326	0.129749	0.000479868	0.000232992	0.000246877	0.000452437	0.000758244	-0.000305807	0.0193391	0.00215898	0.00423594	-0.00207697	0.163382	0.00800032	0	0.00800032	0.242034	0.00535227	0	0.00535227	0.00475757	0.00118343	0.00357414	0.0513839	0.00625782	0.00523744	0.00102038	0.613855
	AAGGG	0.00149396	0.00109115	0.000402809	0.301211	0.00124778	0.00292803	-0.00168026	0.00143447	0.00450046	-0.00306599	0.120971	0.00304776	0.0110929	-0.00804513	0.000397271	0.00147544	0.000714164	0.000761275	0.121697	0.00110366	0.00287356	-0.0017699	0.00130032	0.00422615	-0.00292583	0.132276	0.00287188	0.0109871	-0.00811524	0.000344409	0.00422542	0.0136364	-0.00941094	0.614439	0.00700975	0.00980392	-0.00279417	0.00732022	0.0377967	-0.0304765	0.724099	0.0203898	0.0184461	0.00194369	0.847826
	AAGGT	0.000464911	0.000873677	-0.000408766	0.449745	0.000541588	0.000385267	0.000156321	0.000524219	0.000788712	-0.000264492	0.13532	0.000648492	0.000752393	-0.000103902	0.445292	0.000469441	0.000757438	-0.000287997	0.660548	0.000491552	0.000388319	0.000103233	0.000480082	0.000797225	-0.000317143	0.0770166	0.000640141	0.000766558	-0.000126417	0.364696	0	0.00454545	-0.00454545	0.5	0.00214443	0	0.00214443	0.00190616	0	0.00190616	0.664573	0.000757566	0	0.000757566	0.0865243
	AAGTC	0.00136649	0.00196483	-0.000598335	0.163204	0.00165038	0.00107875	0.000571633	0.00158687	0.00166968	-8.28167e-05	0.755492	0.00209175	0.00139211	0.000699643	0.161338	0.00120138	0.00187559	-0.000674209	0.1673	0.0015821	0.00108729	0.000494808	0.00152712	0.00164929	-0.000122171	0.643881	0.00207586	0.00142262	0.000653246	0.200811	0.0170219	0.00454545	0.0124764	0.155272	0.00751958	0	0.00751958	0.00668407	0.00238095	0.00430312	0.732576	0.00358732	0	0.00358732	0.00528267
	AAGTG	0.00268045	0.00262028	6.01768e-05	0.927812	0.00265936	0.0011558	0.00150356	0.0024923	0.00270752	-0.000215228	0.722348	0.00260761	0.00267885	-7.12448e-05	0.934901	0.00248392	0.0017842	0.000699724	0.502157	0.00222797	0.00100963	0.00121834	0.0020926	0.00262277	-0.000530174	0.338834	0.00244716	0.00273876	-0.000291599	0.745604	0.0244752	0.03859	-0.0141148	0.114962	0.0257063	0.0196078	0.00609845	0.0250287	0.0104026	0.0146261	0.0138089	0.0136759	0	0.0136759	7.24354e-07
	AATAC	0.00517478	0.00244539	0.00272939	0.0228791	0.00435796	0.00493142	-0.000573467	0.00442167	0.00685458	-0.00243291	0.335947	0.00629904	0.00373828	0.00256076	0.117109	0.00522832	0.00200783	0.00322049	0.0520841	0.0043128	0.00497049	-0.000657686	0.00438588	0.00686694	-0.00248106	0.32976	0.00629125	0.0037924	0.00249885	0.127908	0	0.0187384	-0.0187384	0.272074	0.0046846	0	0.0046846	0.00416409	0.0074805	-0.00331641	0.312897	0.00477712	0.000627746	0.00414937	0.0072608
	AATAG	0.0154623	0.00205001	0.0134122	0.060829	0.00722255	0.00138696	0.00583559	0.00657415	0.00432258	0.00225157	0.409663	0.00480796	0.0027444	0.00206356	0.072487	0.0156021	0.00210648	0.0134956	0.0601122	0.00731059	0.00139795	0.00591264	0.00665363	0.00433764	0.002316	0.39953	0.00484114	0.00274079	0.00210035	0.0703076	0	0	0	/	0	0	0	0	0.00220058	-0.00220058	/	0.002727	0.00216619	0.000560818	0.720265
	AATAT	0.0385336	0.0288276	0.00970602	0.473287	0.0313983	0.0645708	-0.0331725	0.0350841	0.0525908	-0.0175066	0.148505	0.0420249	0.0158881	0.0261368	0.000199305	0.0389225	0.0294514	0.00947114	0.482158	0.0319317	0.0650823	-0.0331506	0.0356151	0.0529529	-0.0173379	0.154068	0.0424356	0.0161884	0.0262473	0.000239477	0	0	0	/	0	0	0	0	0.00778516	-0.00778516	/	0.00216611	0.000313873	0.00185224	0.0530158
	AATCC	0.00248414	0.00314267	-0.00065853	0.404552	0.00296523	0.00277393	0.000191306	0.00294397	0.00665866	-0.00371469	0.150883	0.00646076	0.00844002	-0.00197926	0.188875	0.0024207	0.0028615	-0.000440797	0.443843	0.00277666	0.0027959	-1.92441e-05	0.00277879	0.00652705	-0.00374825	0.1477	0.00634515	0.00842918	-0.00208403	0.175427	0.00942462	0.0141929	-0.00476833	0.428134	0.0129393	0	0.0129393	0.0115016	0.0227841	-0.0112825	0.629498	0.0172331	0.0112979	0.00593518	0.262559
	AATCG	0.00597584	0.00458586	0.00138998	0.433401	0.00620041	0.000462321	0.00573809	0.00556285	0.000971637	0.00459121	0.0164419	0.00432324	0.00366446	0.000658782	0.635141	0.00590261	0.00446292	0.00143969	0.434863	0.00606058	0.000388319	0.00567226	0.00543033	0.000941592	0.00448873	0.0194305	0.00426681	0.00361009	0.00065672	0.637593	0.013247	0.0096475	0.00359951	0.289478	0.0142444	0.00980392	0.00444047	0.013751	0.00335354	0.0103975	0.0882005	0.00802344	0.00605351	0.00196994	0.444927
	AATCT	0.00431345	0.00523904	-0.000925596	0.0655105	0.00504013	0.0023116	0.00272852	0.00473696	0.00693475	-0.00219779	0.363688	0.0054941	0.011473	-0.00597891	0.205876	0.00435762	0.00536228	-0.00100466	0.0601716	0.00506364	0.00232992	0.00273372	0.00475989	0.00697785	-0.00221796	0.36057	0.00553894	0.0116488	-0.00610987	0.200387	0	0	0	/	0.00268817	0	0.00268817	0.00238949	0.00238095	8.53388e-06	0.346594	0.00107775	0.000816993	0.000260753	0.820519
	AATGC	0.00270749	0.00418821	-0.00148073	0.606588	0.00292167	0.000693481	0.00222819	0.0026741	0.00788071	-0.00520661	0.230255	0.00535805	0.0193688	-0.0140108	0.0242114	0.00273314	0.0042995	-0.00156636	0.600219	0.00285739	0.000698975	0.00215842	0.00261757	0.00780939	-0.00519182	0.234184	0.00530081	0.0195369	-0.0142361	0.023584	0	0	0	/	0.00486446	0	0.00486446	0.00432397	0.0130967	-0.00877269	0.120744	0.00953175	0.00946802	6.37286e-05	0.988774
	AATGG	0.00442388	0.00174584	0.00267803	0.135209	0.00269116	0.00130991	0.00138125	0.00253769	0.00606712	-0.00352943	0.162358	0.0031303	0.00798856	-0.00485826	0.023339	0.00443523	0.00165438	0.00278085	0.130739	0.00264986	0.00132029	0.00132957	0.00250213	0.00558754	-0.00308541	0.182518	0.00295078	0.0079212	-0.00497041	0.0219039	0.00422542	0.00454545	-0.000320036	0.957424	0.00406498	0	0.00406498	0.00361332	0.0517113	-0.048098	0.872898	0.0191093	0.0127333	0.00637602	0.220304
	AATGT	0.00338318	0.0045395	-0.00115632	0.305858	0.00421011	0.00177223	0.00243788	0.00393924	0.00641259	-0.00247335	0.262872	0.005835	0.00522412	0.000610883	0.77753	0.00341871	0.00465054	-0.00123182	0.305917	0.00426926	0.00178627	0.00248299	0.00399337	0.00645369	-0.00246032	0.269636	0.00587151	0.00530881	0.000562702	0.795484	0	0	0	/	0.00100806	0	0.00100806	0.000896057	0.00220058	-0.00130452	0.346594	0.00151608	0.000627746	0.000888336	0.328371
	AATTC	0.00813635	0.00786007	0.000276275	0.858651	0.00744207	0.0103252	-0.0028831	0.00776241	0.0126703	-0.00490793	0.0778355	0.0106697	0.00372181	0.0069479	3.51997e-08	0.00817422	0.00803858	0.000135642	0.92895	0.00748365	0.0102516	-0.00276799	0.0077912	0.0126171	-0.00482589	0.0753613	0.0106927	0.00376831	0.00692435	4.78445e-08	0.00379864	0	0.00379864	0.210279	0.00460884	0.0196078	-0.014999	0.0062754	0.0142767	-0.0080013	0.0358796	0.0085252	0.00146147	0.00706374	0.000367802
	ACACC	0.00240435	0.00257618	-0.000171829	0.57763	0.00285887	0.000385267	0.00247361	0.00258403	0.00355869	-0.000974665	0.185902	0.00249621	0.00788543	-0.00538922	0.0101602	0.00231583	0.00263545	-0.000319611	0.369248	0.00281965	0.000310655	0.00250899	0.00254087	0.00356481	-0.00102394	0.170354	0.00245917	0.00794825	-0.00548907	0.0105622	0.0104221	0	0.0104221	0.0343568	0.00592443	0.00980392	-0.00387949	0.00635549	0.00441863	0.00193686	0.0194318	0.00720122	0.0066464	0.000554815	0.844875
	ACACG	0.000653985	0.000960365	-0.00030638	0.106794	0.000562512	0.00023116	0.000331352	0.000525695	0.000728371	-0.000202675	0.540633	0.00234292	0.00355409	-0.00121117	0.22902	0.000626563	0.000983488	-0.000356924	0.0838974	0.000560031	0.000232992	0.000327039	0.000523693	0.000719576	-0.000195883	0.541326	0.00236233	0.00356649	-0.00120416	0.234159	0.00239808	0	0.00239808	0.42265	0.000899281	0	0.000899281	0.000799361	0.00119048	-0.000391116	0.346594	0.000772821	0.00298087	-0.00220804	0.0439953
	ACACT	0.000744053	0.0011345	-0.000390444	0.531036	0.00111753	0.000385267	0.000732264	0.00103617	0.00199629	-0.000960124	0.0303177	0.00112594	0.00314321	-0.00201726	0.0411884	0.000751869	0.00116384	-0.000411975	0.526217	0.00114169	0.000388319	0.000753371	0.00105798	0.00198242	-0.000924436	0.0386601	0.00113342	0.00318654	-0.00205312	0.0403514	0	0	0	/	0	0	0	0	0.00220058	-0.00220058	/	0.000763262	0.000369549	0.000393713	0.515101
	ACAGC	0.00014462	0.000393117	-0.000248497	0.297494	0.000240258	0.00023116	9.0971e-06	0.000239247	0.00224556	-0.00200632	0.243005	0.000916131	0.00916161	-0.00824548	0.00516699	0.000146194	0.000401566	-0.000255372	0.291165	0.000245315	0.000232992	1.23231e-05	0.000243945	0.00222712	-0.00198317	0.251623	0.000889175	0.00912313	-0.00823395	0.00540653	0	0	0	/	0	0	0	0	0.00356548	-0.00356548	/	0.00374081	0.00903908	-0.00529827	0.229129
	ACAGG	0.000499536	0.000174886	0.000324649	0.31033	0.000503916	0.00023116	0.000272756	0.00047361	0.000247301	0.000226309	0.19842	0.000518306	0.00244284	-0.00192453	0.00527589	0.0005052	0.000177936	0.000327264	0.313532	0.000487489	0.000232992	0.000254498	0.000459212	0.000250137	0.000209075	0.1977	0.00050274	0.00245425	-0.00195151	0.00508957	0	0	0	/	0.00100806	0	0.00100806	0.000896057	0	0.000896057	0.346594	0.00240611	0.00150659	0.000899521	0.544984
	ACAGT	0.000334944	0.000567248	-0.000232305	0.494933	0.000405194	0.00023116	0.000174033	0.000385857	0.000425494	-3.96375e-05	0.824821	0.000523343	0.00432402	-0.00380068	0.000544953	0.0003391	0.000581922	-0.000242822	0.490058	0.000413508	0.000232992	0.000180516	0.000393451	0.000430665	-3.72148e-05	0.838452	0.000523567	0.00438615	-0.00386259	0.000522539	0	0	0	/	0	0	0	0	0	0	/	0.000876567	0.00094162	-6.50528e-05	0.951835
	ACATC	0.0022155	0.00327497	-0.00105947	0.181292	0.00268449	0.00169518	0.000989311	0.00257456	0.00380425	-0.00122969	0.0577776	0.0026745	0.010131	-0.00745647	0.0515653	0.00214778	0.00334961	-0.00120183	0.143777	0.00270415	0.00170861	0.000995542	0.00259353	0.00379615	-0.00120262	0.064866	0.0026844	0.0103222	-0.00763775	0.0512217	0.00942462	0	0.00942462	0.028721	0.00353423	0	0.00353423	0.00314154	0.00456744	-0.0014259	0.0917312	0.00296296	0.000313873	0.00264909	0.0132821
	ACATG	0.00242477	0.00257467	-0.000149902	0.885955	0.00235038	0.00208044	0.000269932	0.00232038	0.00245926	-0.000138878	0.631223	0.00300171	0.00292812	7.35835e-05	0.907391	0.00244864	0.00264029	-0.000191649	0.860818	0.00239573	0.00209692	0.00029881	0.00236253	0.00244577	-8.32402e-05	0.776569	0.00302731	0.00293717	9.01316e-05	0.886357	0	0	0	/	0	0	0	0	0.00324224	-0.00324224	/	0.000923803	0.00218093	-0.00125713	0.376708
	ACCAG	0.000941215	0.00152761	-0.000586399	0.29141	0.00157681	0.000770535	0.000806275	0.00148722	0.000682089	0.000805135	0.0125869	0.0010964	0.00266531	-0.00156891	0.0095458	0.000928413	0.00156541	-0.000636997	0.276755	0.00160217	0.000776639	0.00082553	0.00151044	0.000670639	0.000839805	0.0126783	0.00109424	0.00267013	-0.0015759	0.0110704	0.00282486	0	0.00282486	0.42265	0.00105932	0	0.00105932	0.00094162	0.00119048	-0.000248857	0.346594	0.00156037	0.00304364	-0.00148327	0.328052
	ACCAT	0.00056789	0.000436461	0.000131429	0.548593	0.00081636	0.000847588	-3.12278e-05	0.00081983	0.00139692	-0.000577093	0.0602546	0.00140627	0.00213124	-0.000724971	0.189001	0.000574318	0.00044726	0.000127058	0.569989	0.000834295	0.000854303	-2.00077e-05	0.000836518	0.00138138	-0.000544858	0.07102	0.00139695	0.00215722	-0.000760269	0.175305	0	0	0	/	0	0	0	0	0.0020202	-0.0020202	/	0.00168984	0.00094162	0.000748218	0.547322
	ACCCC	0.00162772	0.000349018	0.00127871	0.0832966	0.000952525	0.000924642	2.78835e-05	0.000949427	0.0033127	-0.00236328	0.137395	0.00473728	0.0109746	-0.00623734	0.00192179	0.00164401	0.000358292	0.00128572	0.0860164	0.000966468	0.000698975	0.000267493	0.000936747	0.00326285	-0.0023261	0.151736	0.0047084	0.0110368	-0.00632835	0.00198504	0	0	0	/	0	0.0294118	-0.0294118	0.00326797	0.0132875	-0.0100195	0.346594	0.00913822	0.00855116	0.000587065	0.813449
	ACCCG	0.0120782	0.0167725	-0.00469428	0.529904	0.0128003	0.00261982	0.0101805	0.0116692	0.00308406	0.00858511	0.0121133	0.00928638	0.00907369	0.000212691	0.966712	0.0106503	0.0142279	-0.0035776	0.651773	0.010393	0.00225225	0.00814074	0.00948847	0.00286901	0.00661946	0.0375002	0.00833466	0.00914372	-0.000809052	0.874512	0.160837	0.125417	0.0354193	0.161919	0.148971	0.0490196	0.0999512	0.137865	0.0327644	0.105101	0.49701	0.0735032	0.00331179	0.0701914	2.38165e-07
	ACCCT	0.000309926	0	0.000309926	0.0605428	0.000116222	0.000616428	-0.000500206	0.0001718	0.000522541	-0.00035074	0.0124142	0.00105211	0.00106319	-1.10836e-05	0.986252	0.000312803	0	0.000312803	0.0600047	0.000117301	0.000621311	-0.00050401	0.000173302	0.000501532	-0.000328229	0.0196196	0.00106078	0.00105589	4.89393e-06	0.994066	0	0	0	/	0	0	0	0	0.00234343	-0.00234343	/	0.00197149	0.000934521	0.00103697	0.465532
	ACCGC	0.00194828	0.000130787	0.00181749	0.10436	0.000865723	0	0.000865723	0.000769531	0.000587461	0.00018207	0.639366	0.00065467	0.00666014	-0.00600548	0.00981839	0.00197057	0	0.00197057	0.0983622	0.000843776	0	0.000843776	0.000750023	0.000525065	0.000224958	0.573394	0.000638946	0.00663193	-0.00599298	0.00990009	0	0.00454545	-0.00454545	0.5	0.00113636	0	0.00113636	0.0010101	0.00590782	-0.00489772	0.576908	0.00178953	0.00953835	-0.00774882	0.0211004
	ACCGG	0.00228693	0.00113525	0.00115168	0.0353087	0.00194423	0.00023116	0.00171307	0.00175389	0.00225026	-0.000496366	0.783089	0.00406628	0.0091158	-0.00504952	0.180212	0.00226557	0.00107246	0.00119311	0.0386961	0.00188113	0.000232992	0.00164814	0.00169801	0.00226369	-0.000565685	0.757896	0.00405376	0.00921839	-0.00516464	0.176924	0.00379864	0.00510204	-0.0013034	0.84401	0.00521231	0	0.00521231	0.00463317	0.00205177	0.0025814	0.942387	0.004621	0.00298796	0.00163303	0.42844
	ACCGT	0.000287453	0.000174886	0.000112567	0.653886	0.000259463	0.000154107	0.000105356	0.000247757	4.99549e-05	0.000197802	0.0160284	0.000692317	0.00114789	-0.000455569	0.198544	0.000289938	0.000177936	0.000112002	0.659958	0.000263867	0.000155328	0.000108539	0.000251807	5.06525e-05	0.000201155	0.0158878	0.000699791	0.0011538	-0.000454009	0.209073	0	0	0	/	0	0	0	0	0	0	/	0.000306247	0.000683422	-0.000377175	0.493
	ACCTC	0.0013635	0	0.0013635	0.0275989	0.000685386	0.000539374	0.000146012	0.000669163	0.00158004	-0.000910877	0.234869	0.00146412	0.00520211	-0.00373799	0.00909666	0.00136698	0	0.00136698	0.0282468	0.000690785	0.000543647	0.000147138	0.000674436	0.00153227	-0.000857837	0.262247	0.00146552	0.00521704	-0.00375152	0.00933928	0.00140056	0	0.00140056	0.42265	0.00052521	0	0.00052521	0.000466853	0.00709234	-0.00662549	0.346594	0.00177957	0.00562171	-0.00384214	0.216231
	ACCTG	0.000266276	0.00069879	-0.000432515	0.241126	0.000401278	0.000154107	0.000247171	0.000373815	0.000414994	-4.11788e-05	0.822711	0.000555655	0.00357511	-0.00301946	0.00198519	0.000269025	0.000714164	-0.000445139	0.234295	0.000408603	0.000155328	0.000253276	0.000380462	0.000419736	-3.92748e-05	0.833391	0.000556318	0.00362304	-0.00306672	0.00186803	0	0	0	/	0	0	0	0	0	0	/	0.000250737	0.000564972	-0.000314235	0.614657
	ACGAG	0.00123926	0.000829578	0.000409678	0.0762603	0.00136934	0.000154107	0.00121524	0.00123432	0.000221598	0.00101272	0.000740786	0.000659429	0.00665132	-0.00599189	0.000920987	0.00125119	0.000848826	0.000402362	0.0792326	0.00132197	0.000155328	0.00116664	0.00119234	0.000195834	0.000996507	0.000343158	0.000630895	0.00648517	-0.00585427	0.000958215	0	0	0	/	0.00318435	0	0.00318435	0.00283054	0.00327381	-0.000443273	0.185829	0.00253763	0.0121184	-0.00958081	0.105358
	ACGAT	0.00059921	0.000742889	-0.000143679	0.816241	0.000652044	0.00023116	0.000420884	0.000605279	0.000834069	-0.000228789	0.486112	0.0011345	0.0012005	-6.59999e-05	0.906612	0.000605663	0.000757438	-0.000151775	0.809008	0.000664195	0.000155328	0.000508867	0.000607654	0.000837643	-0.000229988	0.493581	0.00113329	0.00120761	-7.43283e-05	0.894611	0	0	0	/	0	0.00980392	-0.00980392	0.00108932	0.00104167	4.7658e-05	0.346594	0.00138903	0.00132397	6.50554e-05	0.956519
	ACGCC	0.000344505	0.000130787	0.000213718	0.320685	0.000260202	0.00023116	2.90413e-05	0.000256975	0.000470082	-0.000213107	0.406631	0.000369151	0.0118089	-0.0114397	0.00209146	0.000337148	0.000134662	0.000202486	0.34417	0.0002611	0.000232992	2.81081e-05	0.000257977	0.000419698	-0.000161721	0.466832	0.000360609	0.011782	-0.0114213	0.00222587	0.00140056	0	0.00140056	0.42265	0.00052521	0	0.00052521	0.000466853	0.00443272	-0.00396587	0.346594	0.00146583	0.0125156	-0.0110498	0.00571439
	ACGCG	0.000693302	0.000130787	0.000562515	0.266263	0.000338611	7.70535e-05	0.000261558	0.000309549	0.000230945	7.86044e-05	0.76772	0.000192625	0.00615302	-0.0059604	0.00375026	0.000698765	0	0.000698765	0.202088	0.000308992	7.76639e-05	0.000231328	0.000283289	0.000234343	4.89454e-05	0.856836	0.000175781	0.00595022	-0.00577444	0.00285303	0	0.00454545	-0.00454545	0.5	0.00113636	0	0.00113636	0.0010101	0	0.0010101	0.576908	0.000590564	0.0125891	-0.0119986	0.0877247
	ACGCT	0.000155476	0	0.000155476	0.0225264	5.83037e-05	0	5.83037e-05	5.18255e-05	0.000619295	-0.00056747	0.28434	0.000155907	0.000787362	-0.000631455	0.00371796	0.000157135	0	0.000157135	0.0232001	5.89257e-05	0	5.89257e-05	5.23784e-05	0.000610103	-0.000557724	0.301109	0.000155093	0.000792498	-0.000637404	0.0034627	0	0	0	/	0	0	0	0	0.00251677	-0.00251677	/	0.00040593	0.000627746	-0.000221817	0.756488
	ACGGC	5.60248e-05	0.000699545	-0.00064352	0.526383	0.000221621	0.000154107	6.75141e-05	0.00021412	4.31826e-05	0.000170937	0.290699	0.00087149	0.014685	-0.0138135	0.000142444	5.66845e-05	0.000711744	-0.000655059	0.52623	0.000225592	0.000155328	7.02641e-05	0.000217785	4.37318e-05	0.000174053	0.290391	0.000871302	0.0147091	-0.0138378	0.000131369	0	0	0	/	0	0	0	0	0	0	/	0.000854433	0.0135642	-0.0127097	0.00722562
	ACGGG	0.00391547	0.00048056	0.00343491	0.00248181	0.00342724	0.000154107	0.00327314	0.00306356	0.000234353	0.00282921	0.0711156	0.00525202	0.00826348	-0.00301146	0.516906	0.00381624	0.000490534	0.00332571	0.00699713	0.00343917	0.000155328	0.00328385	0.0030743	0.000237143	0.00283716	0.0762346	0.00528861	0.00836769	-0.00307908	0.518802	0.00959233	0	0.00959233	0.42265	0.00359712	0	0.00359712	0.00319744	0	0.00319744	0.346594	0.00450636	0.00543996	-0.000933594	0.736616
	ACGTC	0.000455841	0	0.000455841	0.0747583	0.000325751	0.000308214	1.75372e-05	0.000323803	0.000176354	0.000147448	0.200549	0.000215867	0.00169677	-0.0014809	0.00971009	0.000460949	0	0.000460949	0.0757813	0.000331718	0.000310655	2.10622e-05	0.000329377	0.000177887	0.00015149	0.197649	0.000215949	0.0017069	-0.00149095	0.00968328	0	0	0	/	0	0	0	0	0	0	/	0.000260146	0.00137965	-0.0011195	0.323932
	ACTAG	0.00109642	0.000479805	0.000616618	0.291687	0.00118966	0.000539374	0.000650289	0.00111741	0.000739613	0.000377796	0.263099	0.00102083	0.00176792	-0.000747097	0.101059	0.00110744	0.000492954	0.000614489	0.300817	0.00121155	0.000543647	0.000667899	0.00113733	0.000747941	0.000389394	0.2581	0.00103271	0.00179873	-0.000766023	0.0971918	0	0	0	/	0	0	0	0	0	0	/	0.000262261	0	0.000262261	0.325309
	ACTAT	0.00269354	0.0017907	0.000902844	0.292209	0.00247568	0.00400678	-0.0015311	0.0026458	0.00249722	0.000148577	0.859463	0.0021219	0.0034954	-0.0013735	0.199406	0.00272062	0.00182989	0.000890727	0.295848	0.00252135	0.00403852	-0.00151717	0.00268993	0.00251169	0.000178233	0.832216	0.00214658	0.00355164	-0.00140506	0.195262	0	0	0	/	0	0	0	0	0.0010101	-0.0010101	/	0.000473093	0.00072237	-0.000249277	0.673945
	ACTCC	0.00116482	0.00113601	2.88166e-05	0.970255	0.00114707	0.000924642	0.000222429	0.00112236	0.00178918	-0.000666826	0.53106	0.00133869	0.00870488	-0.0073662	0.000110353	0.00114371	0.000981068	0.000162644	0.77779	0.00103759	0.000776639	0.000260948	0.00100859	0.00174606	-0.00073747	0.48487	0.0012493	0.00878745	-0.00753815	0.000123221	0.00422542	0.0102041	-0.00597866	0.6621	0.00731991	0.0196078	-0.0122879	0.00868523	0.00712282	0.00156242	0.906744	0.0100458	0.00370716	0.00633862	0.0110054
	ACTCG	0.000277892	0.000436461	-0.000158569	0.274663	0.000656618	0.000462321	0.000194297	0.00063503	0.00148917	-0.000854142	0.376324	0.000896786	0.00304607	-0.00214928	0.100631	0.000280948	0.00044726	-0.000166312	0.275864	0.000651394	0.000388319	0.000263075	0.000622164	0.00150721	-0.000885046	0.367256	0.00088258	0.00304307	-0.00216049	0.10144	0	0	0	/	0.00116822	0.00980392	-0.0086357	0.00212775	0	0.00212775	0.169159	0.00251256	0.0029033	-0.000390742	0.783638
	ACTCT	0.000652734	0.00248873	-0.001836	0.00789367	0.0013704	0.000847588	0.000522807	0.00131231	0.000948919	0.000363386	0.24786	0.00128521	0.00268955	-0.00140435	0.031031	0.000659388	0.00227715	-0.00161777	0.134222	0.00133254	0.000854303	0.000478236	0.0012794	0.000909511	0.00036989	0.21094	0.00127955	0.00271595	-0.00143641	0.0312427	0	0.00909091	-0.00909091	0.5	0.00227273	0	0.00227273	0.0020202	0.00457558	-0.00255538	0.576908	0.00197494	0.00156937	0.00040557	0.822524
	ACTGC	0.000961901	0.000130787	0.000831113	0.0433966	0.000679534	0.00023116	0.000448374	0.000629715	0.000984241	-0.000354526	0.142126	0.000965941	0.0091818	-0.00821585	0.000246088	0.000971209	0.000134662	0.000836547	0.0474073	0.000690502	0.000155328	0.000535174	0.000631038	0.000940113	-0.000309075	0.183987	0.000944416	0.00926839	-0.00832397	0.000226537	0	0	0	/	0	0.00980392	-0.00980392	0.00108932	0.00439411	-0.00330479	0.346594	0.0028231	0.00434771	-0.00152461	0.302627
	ACTGG	0.00618326	0.000655446	0.00552781	0.104411	0.00265666	0.000308214	0.00234844	0.00239572	0.000173392	0.00222233	0.0807412	0.00191579	0.00338883	-0.00147303	0.096135	0.00602354	0.000579502	0.00544404	0.111568	0.00255547	0.000310655	0.00224482	0.00230605	0.000164002	0.00214205	0.0873434	0.00188018	0.00337737	-0.00149719	0.084936	0.0231221	0.00510204	0.0180201	0.202368	0.0109544	0	0.0109544	0.00973722	0.00133333	0.00840389	0.54611	0.00512202	0.00422921	0.000892814	0.777058
	AGAGC	0.00223681	0.00161581	0.000620998	0.244195	0.0018895	0.000693481	0.00119601	0.0017566	0.000809469	0.000947136	0.011292	0.00173211	0.0142221	-0.01249	0.00239583	0.00209105	0.00156299	0.000528059	0.19058	0.00183758	0.000698975	0.0011386	0.00171107	0.000791447	0.000919621	0.0119147	0.00165956	0.0140078	-0.0123482	0.0022499	0.0174724	0.00510204	0.0123704	0.185311	0.00782767	0	0.00782767	0.00695793	0.00445833	0.00249959	0.78728	0.011106	0.0248606	-0.0137546	0.0735363
	AGAGG	0.00700838	0.00467028	0.00233809	0.21145	0.00731985	0.00485437	0.00246548	0.00704591	0.00562926	0.00141665	0.533354	0.00683344	0.0362859	-0.0294524	0.0151987	0.00641745	0.00335203	0.00306542	0.00219877	0.00561122	0.00465983	0.000951391	0.00550551	0.00552749	-2.19805e-05	0.991962	0.00605305	0.0362099	-0.0301568	0.0134612	0.0683704	0.0567718	0.0115986	0.606426	0.0873396	0.0294118	0.0579279	0.0809032	0.0187065	0.0621967	0.434306	0.0572065	0.0385377	0.0186688	0.207418
	AGATC	0.00453813	0.00353503	0.0010031	0.492775	0.00399152	0.00161812	0.0023734	0.00372781	0.000732445	0.00299537	7.7908e-05	0.00218118	0.00584827	-0.0036671	0.00619162	0.00443815	0.00362377	0.000814379	0.578111	0.00398969	0.00163094	0.00235875	0.0037276	0.000707162	0.00302044	6.68919e-05	0.00216989	0.0058126	-0.00364271	0.00601958	0.0128202	0	0.0128202	0.0996416	0.00597581	0	0.00597581	0.00531183	0.00220058	0.00311125	0.0643025	0.00469685	0.0070053	-0.00230845	0.522092
	AGATG	0.00450311	0.00257467	0.00192844	0.241369	0.00409199	0.0023116	0.00178039	0.00389417	0.00398861	-9.44368e-05	0.897232	0.00403787	0.00819138	-0.00415351	0.0168844	0.0044472	0.00232769	0.00211952	0.238026	0.00402571	0.00217459	0.00185112	0.00382003	0.00393832	-0.000118288	0.87435	0.00399353	0.0083442	-0.00435067	0.0157642	0.0127	0.0147495	-0.00204954	0.876613	0.00945795	0.0196078	-0.0101499	0.0105857	0.0103275	0.000258171	0.603475	0.00953899	0.0010101	0.00852889	0.000740039
	AGCAT	0.000596933	0.000393117	0.000203816	0.342185	0.000563266	0.000154107	0.000409159	0.000517804	0.00174982	-0.00123201	0.00175871	0.00108847	0.00405644	-0.00296797	0.182629	0.000580336	0.000401566	0.00017877	0.385557	0.000564946	0.000155328	0.000409618	0.000519433	0.00175017	-0.00123074	0.00129114	0.00101949	0.00407183	-0.00305234	0.179909	0.00282486	0	0.00282486	0.42265	0.00105932	0	0.00105932	0.00094162	0.00119048	-0.000248857	0.346594	0.00452898	0.00317058	0.0013584	0.72488
	AGCCC	0.000985401	0.00131014	-0.000324737	0.415822	0.000829312	0.0023116	-0.00148229	0.000994011	0.000642266	0.000351746	0.206513	0.00152067	0.0113401	-0.00981939	0.00232351	0.000860787	0.00125039	-0.000389605	0.215618	0.000770415	0.00225225	-0.00148184	0.000935063	0.000627317	0.000307747	0.25508	0.00147594	0.0114197	-0.00994376	0.00220299	0.0132233	0.00510204	0.00812122	0.326631	0.00623423	0.00980392	-0.00356969	0.00663087	0.00266667	0.0039642	0.818499	0.00609718	0.00646002	-0.000362837	0.902292
	AGCCG	0.00336599	0.000305674	0.00306031	0.0509167	0.00197466	0.00223455	-0.000259893	0.00200353	0.000689689	0.00131385	0.043764	0.00289422	0.0372567	-0.0343625	0.0578805	0.00335234	0.00022363	0.00312871	0.0462344	0.00196221	0.0019416	2.06157e-05	0.00195992	0.000636042	0.00132388	0.0450299	0.0028187	0.0377024	-0.0348837	0.0572775	0.00562598	0.00510204	0.000523938	0.938162	0.00338525	0.0392157	-0.0358304	0.00736641	0.00949186	-0.00212545	0.757723	0.00971633	0.00856854	0.00114779	0.776599
	AGCCT	0.000486847	0.000174886	0.000311961	0.283069	0.000405887	0.000385267	2.06195e-05	0.000403596	0.000413907	-1.03112e-05	0.948141	0.000624137	0.00228763	-0.0016635	0.0126667	0.000468956	0.000177936	0.00029102	0.312846	0.000404353	0.000388319	1.60337e-05	0.000402572	0.00041857	-1.59982e-05	0.920168	0.000630442	0.0023278	-0.00169736	0.0122914	0.00282486	0	0.00282486	0.42265	0.00105932	0	0.00105932	0.00094162	0	0.00094162	0.346594	0.000273373	0	0.000273373	0.325309
	AGCGC	4.44089e-05	8.74432e-05	-4.30342e-05	0.714758	3.85141e-05	0	3.85141e-05	3.42348e-05	6.58997e-05	-3.16649e-05	0.382405	6.08401e-05	0.00436282	-0.00430198	0.00161609	4.47608e-05	0	4.47608e-05	0.42265	1.67853e-05	0	1.67853e-05	1.49203e-05	6.67184e-05	-5.17982e-05	0.133325	5.48043e-05	0.0042661	-0.00421129	0.00194076	0	0.00510204	-0.00510204	0.5	0.00127551	0	0.00127551	0.00113379	0	0.00113379	0.576908	0.000503532	0.0112361	-0.0107326	0.00273248
	AGCGG	0.000166824	0.000218231	-5.14063e-05	0.443019	0.000177718	7.70535e-05	0.000100664	0.000166533	0.00102053	-0.000853995	0.215363	0.000327154	0.00567714	-0.00534999	0.00131549	0.000168574	0.000134662	3.3912e-05	0.843975	0.000158548	7.76639e-05	8.08844e-05	0.000149561	0.00103212	-0.000882558	0.208499	0.00030988	0.00555018	-0.0052403	0.00134542	0	0.00510204	-0.00510204	0.5	0.00127551	0	0.00127551	0.00113379	0	0.00113379	0.576908	0.00173788	0.0109724	-0.00923448	0.0062676
	AGCTC	0.00244393	0.00257769	-0.000133753	0.933792	0.00210838	0.000693481	0.0014149	0.00195117	0.00049193	0.00145924	0.00809087	0.00138945	0.00820964	-0.00682019	0.00185534	0.00246709	0.00263061	-0.000163517	0.920049	0.00212269	0.000543647	0.00157904	0.00194724	0.000473473	0.00147377	0.00949425	0.00134023	0.00819695	-0.00685672	0.00172824	0	0	0	/	0.00116822	0.0196078	-0.0184396	0.00321707	0.00223214	0.000984928	0.19827	0.0052261	0.00819549	-0.00296938	0.33702
	AGGAT	0.000411164	0.000174886	0.000236277	0.381201	0.000432582	0.000308214	0.000124368	0.000418763	0.00277876	-0.00236	0.125937	0.00134399	0.00217382	-0.000829826	0.123724	0.000347095	8.8968e-05	0.000258127	0.163984	0.000392237	0.000310655	8.15818e-05	0.000383173	0.00277312	-0.00238995	0.123766	0.00132647	0.00220615	-0.000879679	0.109314	0.00479616	0.00510204	-0.000305878	0.968345	0.00307407	0	0.00307407	0.00273251	0.00220058	0.000531931	0.724683	0.00203085	0.000816993	0.00121386	0.306021
	AGGCC	0.000268285	8.74432e-05	0.000180842	0.317035	0.000122468	0.000154107	-3.16392e-05	0.000125983	0.00503869	-0.00491271	0.186289	0.00115974	0.00683034	-0.0056706	5.59046e-07	0.000271486	8.8968e-05	0.000182518	0.320029	0.000124049	7.76639e-05	4.63855e-05	0.000118895	0.00509509	-0.00497619	0.185577	0.0011584	0.00690192	-0.00574352	9.39633e-07	0	0	0	/	0	0.00980392	-0.00980392	0.00108932	0.0010101	7.92236e-05	0.346594	0.00282619	0.00539052	-0.00256433	0.559917
	AGGCG	0.000443957	0.000130787	0.000313169	0.224597	0.000276357	7.70535e-05	0.000199303	0.000254212	0.000267837	-1.36248e-05	0.901135	0.000587975	0.0196282	-0.0190402	0.00018014	0.000414236	0.000134662	0.000279574	0.272561	0.000268201	7.76639e-05	0.000190538	0.000247031	0.000227113	1.99179e-05	0.865736	0.000568475	0.0194821	-0.0189136	0.000194763	0.00239808	0	0.00239808	0.42265	0.000899281	0	0.000899281	0.000799361	0.00650196	-0.0057026	0.346594	0.00372881	0.0284077	-0.0246789	3.64837e-11
	AGGGC	0.000266767	8.74432e-05	0.000179324	0.239209	0.000121898	0.000385267	-0.000263369	0.000151162	0.000191792	-4.06304e-05	0.628147	0.000386659	0.00799623	-0.00760957	0.000561098	0.000269522	8.8968e-05	0.000180554	0.242531	0.000123313	0.000388319	-0.000265007	0.000152758	0.000193686	-4.09285e-05	0.629322	0.000383717	0.00802558	-0.00764186	0.000531691	0	0	0	/	0	0	0	0	0	0	/	0.000757839	0.00877763	-0.00801979	0.0798282
	AGGGG	0.00124278	0.000349018	0.000893766	0.0585951	0.000768252	0.00246571	-0.00169746	0.000956859	0.0120659	-0.0111091	0.16223	0.00591917	0.034144	-0.0282248	0.00402997	0.00125561	0.00022363	0.00103198	0.00608993	0.000746825	0.00225225	-0.00150543	0.000914095	0.0121038	-0.0111898	0.162453	0.00584501	0.0337546	-0.0279096	0.00372249	0	0.00454545	-0.00454545	0.5	0.00113636	0.0294118	-0.0282754	0.00427807	0.0126012	-0.00832311	0.965917	0.0107973	0.0520311	-0.0412338	0.0148773
	ATATC	0.0211432	0.00523904	0.0159041	0.212843	0.0124664	0.00940052	0.0030659	0.0121258	0.0137353	-0.00160949	0.702537	0.0125165	0.00546472	0.00705173	0.0111121	0.0213914	0.00536228	0.0160292	0.215529	0.012667	0.00939733	0.00326971	0.0123037	0.0138353	-0.00153152	0.719051	0.0126238	0.00554143	0.0070824	0.0110938	0	0	0	/	0	0.00980392	-0.00980392	0.00108932	0.00338401	-0.00229468	0.346594	0.00184008	0.00109192	0.000748164	0.30953
	ATCCC	0.000818799	0.000611347	0.000207452	0.201061	0.00069646	0.00107875	-0.000382288	0.000738937	0.00131277	-0.000573833	0.177451	0.00184387	0.00590614	-0.00406228	0.00580024	0.000759354	0.000625196	0.000134158	0.335254	0.000646407	0.00108729	-0.000440888	0.000695394	0.00117353	-0.000478137	0.231577	0.00176348	0.00586074	-0.00409726	0.00669734	0.0066235	0	0.0066235	0.0346492	0.0038279	0	0.0038279	0.00340258	0.0150875	-0.0116849	0.0476527	0.00780305	0.0106361	-0.00283302	0.395773
	ATCCG	0.00641198	0.00393343	0.00247855	0.543177	0.00400334	7.70535e-05	0.00392629	0.00356709	0.00067216	0.00289493	0.0230873	0.00307779	0.0065057	-0.00342791	0.00445169	0.00638091	0.0040084	0.00237251	0.563424	0.00402539	0	0.00402539	0.00357812	0.000642215	0.00293591	0.022382	0.00306388	0.00656038	-0.00349651	0.00397579	0.00759728	0	0.00759728	0.210279	0.00284898	0.00980392	-0.00695494	0.00362175	0.00324224	0.000379509	0.0908601	0.00461629	0.00335273	0.00126356	0.501683
	ATCGC	0.000221867	0.000349018	-0.000127151	0.596217	0.000314696	0.000154107	0.000160589	0.000296853	0.000357846	-6.0993e-05	0.54923	0.00027555	0.00524776	-0.00497221	0.00136824	0.000224264	0.000358292	-0.000134028	0.590729	0.000321631	0.000155328	0.000166303	0.000303153	0.000323349	-2.01967e-05	0.823721	0.000272256	0.00529713	-0.00502488	0.00138188	0	0	0	/	0	0	0	0	0.00324224	-0.00324224	/	0.000625025	0.00333369	-0.00270866	0.0597486
	ATGCC	0.000253901	0.000567248	-0.000313348	0.365276	0.000519044	0.0010017	-0.000482651	0.000572672	0.00121122	-0.000638552	0.00121705	0.00141529	0.00887696	-0.00746168	0.00272853	0.000256119	0.000581922	-0.000325803	0.366034	0.000530349	0.000931966	-0.000401618	0.000574973	0.00122295	-0.000647981	0.00109462	0.00140863	0.0088792	-0.00747057	0.0032345	0	0	0	/	0	0.00980392	-0.00980392	0.00108932	0	0.00108932	0.346594	0.00244768	0.00684681	-0.00439914	0.136602
	CCCCG	0.0020795	0	0.0020795	0.0497822	0.000882713	0.000154107	0.000728606	0.000801757	0.00360837	-0.00280661	0.153467	0.00261724	0.0126564	-0.0100391	0.00126242	0.00210239	0	0.00210239	0.0507352	0.000893992	0.000155328	0.000738664	0.000811918	0.0035479	-0.00273599	0.164384	0.00258655	0.0121466	-0.00956004	0.00208976	0	0	0	/	0	0	0	0	0.00928588	-0.00928588	/	0.00604237	0.0380566	-0.0320143	4.3941e-07
	CCCGG	0.00402225	0.00528993	-0.00126768	0.845302	0.0053022	0.000385267	0.00491693	0.00475587	0.00259221	0.00216366	0.449039	0.00445876	0.0221619	-0.0177031	0.0187736	0.00405525	0.00538377	-0.00132852	0.840699	0.00540119	0.000388319	0.00501287	0.0048442	0.00253026	0.00231394	0.42521	0.00440427	0.022183	-0.0177788	0.0187434	0	0	0	/	0	0	0	0	0.0110705	-0.0110705	/	0.010259	0.0203333	-0.0100744	0.268897
	CCGCG	0.000310194	8.74432e-05	0.00022275	0.232885	0.000174478	0	0.000174478	0.000155092	0.000388153	-0.000233062	0.223665	0.000237146	0.0277623	-0.0275252	0.00546048	6.66438e-05	8.8968e-05	-2.23242e-05	0.847278	8.45357e-05	0	8.45357e-05	7.51429e-05	0.000308379	-0.000233236	0.182353	0.000176938	0.0227776	-0.0226006	0.0069684	0.0254727	0	0.0254727	0.00778112	0.00955228	0	0.00955228	0.00849091	0.00828282	0.000208095	0.0834621	0.00720801	0.312503	-0.305295	3.14987e-05
Hexa	AAAAAC	0.0583723	0.0659457	-0.00757339	0.308742	0.0777425	0.0245986	0.0531439	0.0718376	0.0300037	0.0418339	0.00235511	0.0465202	0.00996571	0.0365545	9.2691e-08	0.0666321	0.0879423	-0.0213101	0.391637	0.0974807	0.0267758	0.070705	0.0896246	0.0326987	0.0569259	0.0026958	0.0548414	0.0128358	0.0420056	1.61183e-06	0.001191	0.00327255	-0.00208155	0.341038	0.00155212	0	0.00155212	0.00137966	0.00867179	-0.00729213	0.379578	0.00312091	0.000189516	0.00293139	0.00132789
	AAAAAG	0.0462387	0.0612469	-0.0150082	0.0164059	0.0599631	0.096686	-0.0367229	0.0640435	0.0654706	-0.00142718	0.919076	0.0913779	0.0574381	0.0339397	0.0144407	0.0510937	0.0794773	-0.0283836	0.174013	0.0733826	0.101897	-0.028514	0.0765509	0.0699568	0.00659403	0.669593	0.10262	0.0733778	0.0292422	0.0730223	0.0104475	0.00727625	0.00317124	0.292115	0.00870807	0.0378151	-0.0291071	0.0119422	0.026019	-0.0140768	0.211965	0.0145458	0.00102221	0.0135236	1.53715e-05
	AAAAAT	0.138814	0.109177	0.0296367	0.215182	0.126166	0.277246	-0.15108	0.142953	0.189611	-0.0466579	0.269831	0.176433	0.0254073	0.151026	7.20299e-13	0.158879	0.147618	0.011261	0.794033	0.156793	0.301599	-0.144806	0.172882	0.211608	-0.0387256	0.399859	0.200302	0.0328903	0.167412	9.91813e-14	0	0.00116279	-0.00116279	0.5	0.000290698	0.00210084	-0.00181014	0.000491825	0.00379127	-0.00329944	0.66634	0.00265302	0.000298118	0.0023549	0.0134987
	AAAACC	0.0120854	0.023266	-0.0111806	0.284415	0.0278962	0.00273317	0.025163	0.0251003	0.00601184	0.0190885	0.0983563	0.0119189	0.0032009	0.00871797	0.0156208	0.0124204	0.0265918	-0.0141714	0.230709	0.03223	0.00297508	0.0292549	0.0289795	0.00535042	0.023629	0.0952795	0.0131072	0.00411896	0.00898827	0.0407175	0.0109844	0.010333	0.000651421	0.727919	0.00990165	0	0.00990165	0.00880146	0.0109241	-0.00212261	0.398618	0.00752599	0.000313611	0.00721238	3.5227e-10
	AAAACG	0.0016393	0.00160359	3.57026e-05	0.977749	0.00134546	0.00051247	0.000832986	0.0012529	0.00285634	-0.00160344	0.205012	0.00142527	0.00137645	4.8824e-05	0.919693	0.00189493	0.0017784	0.000116537	0.920959	0.00152762	0.000557828	0.000969791	0.00141986	0.00299077	-0.00157091	0.253978	0.00149664	0.00166751	-0.000170876	0.752378	0	0.00116279	-0.00116279	0.5	0.00052834	0	0.00052834	0.000469636	0.00130763	-0.00083799	0.657082	0.000997496	0	0.000997496	0.00266928
	AAAACT	0.00310848	0.00314967	-4.11835e-05	0.964798	0.00339839	0.00102494	0.00237345	0.00313468	0.00279064	0.000344032	0.658021	0.00349788	0.000600315	0.00289757	3.3541e-05	0.00358214	0.00429396	-0.000711822	0.677857	0.00428228	0.00111566	0.00316662	0.00393043	0.00309519	0.000835244	0.372769	0.00404123	0.000768417	0.00327281	4.1294e-05	0	0	0	/	0	0	0	0	0	0	/	8.2772e-05	0	8.2772e-05	0.165936
	AAAAGC	0.00314306	0.00499878	-0.00185572	0.376264	0.0031825	0.00273317	0.000449326	0.00313257	0.00201373	0.00111885	0.0541062	0.00465315	0.00139299	0.00326016	0.000158979	0.00343217	0.00649273	-0.00306056	0.158597	0.00381242	0.00297508	0.000837341	0.00371939	0.00211429	0.0016051	0.0297358	0.0051478	0.00179688	0.00335092	0.000633224	0.00115888	0	0.00115888	0.0421936	0.000672222	0	0.000672222	0.00059753	0.00114512	-0.000547587	0.0492275	0.00166195	0.000138831	0.00152312	2.78142e-05
	AAAAGG	0.00411217	0.00314967	0.000962501	0.322876	0.0039771	0.00358729	0.000389811	0.00393379	0.00525484	-0.00132105	0.012282	0.00693113	0.00692675	4.38376e-06	0.998263	0.0041655	0.00201766	0.00214785	0.00604843	0.00381921	0.0039048	-8.55915e-05	0.00382872	0.00530862	-0.00147991	0.0114669	0.00718245	0.00863553	-0.00145308	0.58091	0.00346695	0.00611346	-0.00264651	0.277876	0.00410128	0	0.00410128	0.00364559	0.00483135	-0.00118577	0.301936	0.00450819	0.00102973	0.00347846	3.94551e-08
	AAAAGT	0.00139879	0.00259184	-0.00119305	0.350977	0.00174419	0.00204988	-0.000305691	0.00177815	0.00144982	0.000328332	0.34963	0.00185321	0.000536971	0.00131624	3.28471e-05	0.00159845	0.0033563	-0.00175785	0.204729	0.00216583	0.00223131	-6.54842e-05	0.0021731	0.00162095	0.000552157	0.186675	0.00213255	0.000690641	0.00144191	0.00024329	0	0	0	/	0	0	0	0	0	0	/	0.000103692	0	0.000103692	0.183096
	AAAATC	0.0132927	0.0166154	-0.00332269	0.588497	0.0147315	0.00717458	0.0075569	0.0138918	0.0356908	-0.0217989	0.40183	0.0157686	0.00188332	0.0138853	0.00107198	0.014879	0.0221876	-0.00730853	0.532294	0.018248	0.00725177	0.0109963	0.0170262	0.0385957	-0.0215694	0.444485	0.017795	0.00243581	0.0153592	0.00102707	0.0025042	0.00210976	0.000394444	0.564709	0.00175387	0.00630252	-0.00454865	0.00225928	0.00579406	-0.00353478	0.827811	0.00361482	0.000104363	0.00351046	5.25403e-06
	AAAATG	0.00876317	0.00654176	0.00222141	0.384479	0.00764668	0.00546635	0.00218033	0.00740442	0.0109373	-0.00353288	0.167356	0.00816018	0.00191745	0.00624273	4.58914e-09	0.0100307	0.00851039	0.00152036	0.394569	0.00932788	0.00595017	0.00337772	0.00895258	0.0118597	-0.00290709	0.296422	0.0090715	0.00232952	0.00674198	2.13243e-08	0	0	0	/	0.000222816	0	0.000222816	0.000198059	0.00370487	-0.00350681	0.346594	0.0027384	0.000290382	0.00244801	0.00135193
	AAAATT	0.088781	0.0194496	0.0693314	0.030445	0.0472106	0.0565425	-0.00933198	0.0482474	0.0400951	0.00815234	0.534361	0.0429149	0.00231692	0.040598	5.49821e-09	0.100713	0.0261454	0.074568	0.0177985	0.055923	0.061547	-0.00562404	0.0565479	0.044589	0.0119589	0.396743	0.0486673	0.00302812	0.0456392	2.78205e-09	0	0	0	/	0	0	0	0	0.000533699	-0.000533699	/	0.000409907	0	0.000409907	0.00254901
	AAACAC	0.00535239	0.0135263	-0.00817392	0.234425	0.00858062	0.00273317	0.00584744	0.0079309	0.00681573	0.00111517	0.522974	0.00535262	0.00185091	0.00350171	7.00769e-05	0.00557862	0.0171758	-0.0115972	0.252176	0.0103262	0.00278914	0.00753702	0.00948872	0.0069209	0.00256782	0.272108	0.00597011	0.00229902	0.00367109	0.00128594	0.0036952	0.00284091	0.000854295	0.814445	0.0027792	0.00210084	0.000678364	0.00270383	0.00576499	-0.00306116	0.969498	0.00259308	0.000383771	0.00220931	4.09262e-05
	AAACAG	0.00373605	0.00407731	-0.000341257	0.857139	0.00320451	0.00170823	0.00149628	0.00303826	0.00272488	0.000313381	0.669404	0.00255453	0.00101839	0.00153615	0.00863314	0.00390269	0.00545149	-0.0015488	0.679414	0.00375468	0.00167348	0.0020812	0.00352344	0.0025261	0.000997342	0.291951	0.0027021	0.00128874	0.00141336	0.0704769	0.00231291	0.00116279	0.00115012	0.494118	0.00138086	0.00210084	-0.000719984	0.00146085	0.0045922	-0.00313134	0.842124	0.0023869	0.000200753	0.00218615	6.47771e-07
	AAACAT	0.00377426	0.00277676	0.000997504	0.497059	0.00384519	0.00153741	0.00230778	0.00358877	0.00631745	-0.00272869	0.441125	0.00451211	0.000334682	0.00417743	0.00466179	0.0043592	0.00357618	0.000783018	0.612025	0.00478477	0.00167348	0.00311128	0.00443907	0.00698296	-0.00254389	0.514361	0.00511089	0.000407676	0.00470321	0.0034822	0	0	0	/	0	0	0	0	0.000652568	-0.000652568	/	0.000180234	9.43752e-05	8.5859e-05	0.538041
	AAACCC	0.0049776	0.00339827	0.00157932	0.493266	0.00381259	0.00307482	0.000737765	0.00373061	0.0137129	-0.00998234	0.405164	0.00539598	0.00188077	0.00351521	0.0596386	0.00523335	0.00477248	0.00046087	0.890975	0.0042815	0.00297508	0.00130642	0.00413634	0.0144681	-0.0103318	0.442862	0.00554273	0.00236615	0.00317657	0.12815	0.00276458	0	0.00276458	0.000633111	0.00200735	0.00420168	-0.00219433	0.00225116	0.00867287	-0.0064217	0.00156802	0.00527528	0.000141563	0.00513372	3.20133e-08
	AAACCG	0.00187892	0.00265863	-0.000779707	0.791602	0.00201418	0.000341647	0.00167253	0.00182834	0.000336909	0.00149143	0.0173736	0.00148462	0.000927617	0.000557004	0.14109	0.00169262	0.00275482	-0.0010622	0.76595	0.00153085	0.000185943	0.00134491	0.00138142	0.000224506	0.00115691	0.0918059	0.00132847	0.00121767	0.000110797	0.798821	0.00340755	0.00305673	0.000350816	0.813178	0.00442367	0.00210084	0.00232283	0.00416558	0.00143932	0.00272626	0.411216	0.00254779	0	0.00254779	1.64243e-05
	AAACCT	0.00175815	0.00290415	-0.00114599	0.564746	0.00271112	0.00051247	0.00219865	0.00246683	0.00275971	-0.000292881	0.851155	0.00217561	0.000426762	0.00174885	1.32837e-05	0.00187609	0.00409347	-0.00221737	0.512518	0.00338532	0.000371885	0.00301344	0.0030505	0.00302803	2.24634e-05	0.990373	0.00244998	0.000538554	0.00191143	6.05097e-05	0.000898499	0	0.000898499	0.183515	0.000336937	0.00210084	-0.0017639	0.000532926	0.00116411	-0.000631183	0.0897364	0.000810976	0	0.000810976	0.000194022
	AAACGC	0.00198481	0.00679346	-0.00480865	0.142045	0.00541533	0.000170823	0.00524451	0.00483261	0.00059345	0.00423916	0.00501163	0.00156297	0.000620769	0.000942203	0.0918984	0.00121143	0.00383482	-0.00262339	0.13797	0.00342721	0.000185943	0.00324126	0.00306707	0.000494649	0.00257242	0.00829266	0.0010352	0.000843721	0.000191476	0.684535	0.00758654	0.0168781	-0.00929154	0.109815	0.0137691	0	0.0137691	0.0122392	0.00142971	0.0108095	0.189344	0.00392637	0	0.00392637	0.00334594
	AAACGG	0.00110689	0.00807857	-0.00697169	0.43095	0.00259964	0.000341647	0.00225799	0.00234875	0.000292153	0.0020566	0.190004	0.000911414	0.00110517	-0.00019376	0.725855	0.00121649	0.0083747	-0.00715821	0.51294	0.00270964	0.000371885	0.00233776	0.00244989	0.000204586	0.00224531	0.218174	0.000907419	0.00138331	-0.000475896	0.461856	0.000451671	0.0040037	-0.00355203	0.263794	0.00140794	0	0.00140794	0.00125151	0.00110876	0.000142746	0.323794	0.000998607	4.71876e-05	0.000951419	0.0024544
	AAACGT	2.3955e-05	0.000369822	-0.000345868	0.520923	0.000293444	0	0.000293444	0.000260839	0.000521003	-0.000260164	0.616495	0.00188905	3.12083e-05	0.00185785	0.255219	2.6832e-05	0.000439754	-0.000412922	0.519688	0.000294846	0	0.000294846	0.000262085	0.000569759	-0.000307673	0.587126	0.00199701	3.94077e-05	0.0019576	0.252023	0	0	0	/	0.000222816	0	0.000222816	0.000198059	0	0.000198059	0.346594	5.7501e-05	0	5.7501e-05	0.325309
	AAACTC	0.00379972	0.00160668	0.00219304	0.199463	0.00305276	0.00136659	0.00168618	0.00286541	0.00248702	0.000378387	0.563417	0.00241342	0.00068651	0.00172691	7.30963e-07	0.00289784	0.0022763	0.000621537	0.733837	0.00324592	0.0013016	0.00194433	0.00302989	0.00240349	0.0006264	0.424083	0.00248995	0.000838194	0.00165176	0.000130055	0.00993642	0	0.00993642	0.00751813	0.00372616	0.00210084	0.00162532	0.00354557	0.00341728	0.000128291	0.0616892	0.00251201	0.000270168	0.00224184	0.000559427
	AAACTG	0.00237922	0.0038287	-0.00144949	0.18958	0.00253612	0.000170823	0.0023653	0.00227331	0.00170686	0.000566451	0.33535	0.00176384	0.00145092	0.000312911	0.283106	0.00257585	0.00473371	-0.00215786	0.209239	0.00296213	0.000185943	0.00277619	0.00265366	0.00170397	0.000949691	0.155555	0.00183583	0.00180924	2.65923e-05	0.949513	0.00093062	0.00094697	-1.63492e-05	0.989446	0.000808541	0	0.000808541	0.000718704	0.00166906	-0.000950358	0.850827	0.00178714	0.00044495	0.00134219	0.00359232
	AAACTT	0.00262071	0.00247372	0.000146996	0.962525	0.00210397	0.00119576	0.000908206	0.00200306	0.00127977	0.000723289	0.402159	0.00107061	0.000145386	0.000925219	0.000474938	0.00302782	0.00367309	-0.000645271	0.889862	0.0026904	0.0013016	0.0013888	0.00253609	0.00141463	0.00112146	0.291819	0.0012864	0.000185709	0.00110069	0.00133562	0	0	0	/	0	0	0	0	0	0	/	4.98579e-05	0	4.98579e-05	0.325309
	AAAGAC	0.00231646	0.00419853	-0.00188206	0.0501684	0.00285501	0.000341647	0.00251336	0.00257574	0.00111678	0.00145896	0.00865258	0.00162307	0.000612941	0.00101013	0.00100428	0.00193989	0.00541273	-0.00347284	0.130483	0.00310603	0.000371885	0.00273415	0.00280224	0.00105834	0.0017439	0.0188583	0.00169546	0.000523118	0.00117234	0.000323134	0.00526394	0.00116279	0.00410115	0.0967016	0.00283939	0	0.00283939	0.0025239	0.00186674	0.000657164	0.436906	0.00151634	0.0009598	0.000556544	0.309569
	AAAGAG	0.0123599	0.0208776	-0.00851772	0.370186	0.017564	0.0150325	0.00253152	0.0172827	0.0140139	0.00326875	0.243599	0.0144041	0.00322349	0.0111806	5.38598e-09	0.0123925	0.0247225	-0.01233	0.464932	0.019321	0.0146895	0.00463152	0.0188064	0.0140248	0.00478154	0.180966	0.0151482	0.00327125	0.0118769	7.85799e-08	0.0124455	0.0154158	-0.00297032	0.769546	0.0135032	0.0189076	-0.00540433	0.0141037	0.0136538	0.000449876	0.894909	0.0115752	0.00254589	0.00902931	5.16794e-05
	AAAGAT	0.000940415	0.00160668	-0.000666266	0.580044	0.00144768	0.000683293	0.000764387	0.00136275	0.00396811	-0.00260536	0.0744165	0.00194151	0.0025412	-0.000599694	0.421414	0.000992423	-1.93831e-05	0.00101181	0.455681	0.00104179	0.000743771	0.000298023	0.00100868	0.00438861	-0.00337993	0.0530194	0.00195027	0.00307331	-0.00112304	0.33405	0.000483793	0.00473485	-0.00425106	0.53341	0.00211295	0	0.00211295	0.00187818	0.000654177	0.001224	0.653746	0.00129509	0.0010502	0.000244883	0.73864
	AAAGCC	0.00133163	0.00493817	-0.00360654	0.0821453	0.00255327	0.000170823	0.00238244	0.00228855	0.000714381	0.00157417	0.0285306	0.00257756	0.00116956	0.001408	0.0635611	0.000755199	0.00423581	-0.00348061	0.254966	0.00163899	0	0.00163899	0.00145688	0.000476633	0.000980246	0.143173	0.00229028	0.00106518	0.0012251	0.147952	0.00591175	0.00611346	-0.00020171	0.931235	0.00636981	0.00210084	0.00426897	0.00589548	0.00297565	0.00291983	0.911294	0.00410266	0.00163866	0.00246399	0.00402219
	AAAGCG	2.3955e-05	0.000184911	-0.000160956	0.542816	0.000167357	0.000170823	-3.46632e-06	0.000167742	0.000253251	-8.55091e-05	0.48651	0.000241053	0.000401811	-0.000160758	0.411643	2.6832e-05	0.000219877	-0.000193045	0.540207	0.000208531	0.000185943	2.2588e-05	0.000206021	0.000180766	2.52553e-05	0.832127	0.000249576	0.000459881	-0.000210306	0.326662	0	0	0	/	0	0	0	0	0.000807296	-0.000807296	/	0.000208522	0.000202501	6.02073e-06	0.970562
	AAAGCT	0.000584802	0.00080334	-0.000218539	0.702683	0.000862104	0.000170823	0.00069128	0.000785295	0.000136446	0.000648849	0.00344497	0.000641598	0.000404139	0.000237459	0.315654	0.0003776	0.00113815	-0.000760551	0.472335	0.000856636	0.000185943	0.000670693	0.000782115	0.000117634	0.000664481	0.0352415	0.000678581	0.000449338	0.000229243	0.41887	0.00186608	0	0.00186608	0.0692414	0.00114541	0	0.00114541	0.00101815	0.000273598	0.000744548	0.0591134	0.000389577	0.000330075	5.9502e-05	0.799254
	AAAGGC	0.000614452	0.00148238	-0.000867926	0.220173	0.000975497	0.00051247	0.000463026	0.000924049	0.00104572	-0.000121674	0.708878	0.00143773	0.00148015	-4.24188e-05	0.900996	0.00057173	0.000439754	0.000131976	0.815084	0.000726882	0.000557828	0.000169054	0.000708098	0.000987571	-0.000279473	0.486553	0.00134188	0.00148725	-0.000145371	0.624384	0.00112676	0.0040037	-0.00287694	0.302407	0.00164627	0	0.00164627	0.00146336	0.00143147	3.18806e-05	0.349046	0.00181077	0.0011496	0.000661168	0.384523
	AAAGGG	0.00263581	0.00142177	0.00121405	0.452297	0.00220356	0.00119576	0.0010078	0.00209158	0.00168643	0.000405151	0.408824	0.00240342	0.00176138	0.000642043	0.221024	0.00248034	0.000219877	0.00226047	0.046149	0.00130222	0.000743771	0.000558452	0.00124017	0.00153379	-0.000293618	0.646557	0.00205865	0.00215363	-9.49726e-05	0.886771	0.00388165	0.00378788	9.37733e-05	0.984414	0.00509167	0.00630252	-0.00121085	0.00522621	0.00277071	0.0024555	0.769677	0.0042013	0.000379026	0.00382228	6.82098e-06
	AAAGGT	0.000451433	0	0.000451433	0.118163	0.00026529	0	0.00026529	0.000235813	0.00037228	-0.000136467	0.345407	0.000458682	0.000179444	0.000279238	0.0330814	0.000401323	-0.000219877	0.0006212	0.156156	0.000164664	0	0.000164664	0.000146368	0.000372546	-0.000226178	0.20085	0.000458449	0.000231937	0.000226512	0.170911	0.000707207	0.00116279	-0.000455584	0.764566	0.000793543	0	0.000793543	0.000705371	0.000265604	0.000439767	0.762257	0.000396935	0	0.000396935	0.00458194
	AAAGTC	0.000799184	0.0018522	-0.00105302	0.0382675	0.00133591	0.00170823	-0.000372321	0.00137728	0.0139427	-0.0125654	0.399475	0.00324747	0.000331957	0.00291552	0.183937	0.000903128	0.00179778	-0.000894653	0.0537993	0.00130404	0.00185943	-0.00055539	0.00136575	0.0153234	-0.0139576	0.396972	0.00337965	0.000453742	0.00292591	0.227774	0	0.00210976	-0.00210976	0.0648982	0.00126043	0	0.00126043	0.00112038	0.000904889	0.000215492	0.0879356	0.00159021	0	0.00159021	0.000196488
	AAAGTG	0.00177961	0.00241002	-0.000630412	0.712653	0.00196321	0.00324564	-0.00128243	0.00210571	0.00203779	6.79154e-05	0.90715	0.00191515	0.00334519	-0.00143003	0.626711	0.00187307	0.00249618	-0.000623104	0.689961	0.00198465	0.00353291	-0.00154827	0.00215667	0.00215406	2.61018e-06	0.996663	0.00194392	0.0038477	-0.00190378	0.568653	0.00134533	0.00189394	-0.000548613	0.823905	0.00171097	0	0.00171097	0.00152086	0.000919782	0.000601082	0.877242	0.00146293	0.000189516	0.00127341	0.000617459
	AAAGTT	0.000601849	0.000618429	-1.65798e-05	0.983084	0.000737217	0.000170823	0.000566393	0.000674284	0.00066105	1.32343e-05	0.96665	0.000752241	0.000152563	0.000599678	0.00080823	0.000689719	0.000918274	-0.000228555	0.845257	0.000944832	0.000185943	0.000758889	0.000860511	0.000738311	0.0001222	0.743933	0.000876908	0.000201538	0.00067537	0.00168617	0	0	0	/	0	0	0	0	0	0	/	2.70395e-05	0	2.70395e-05	0.325309
	AAATAC	0.00483824	0.0019159	0.00292234	0.23588	0.00369382	0.002904	0.000789821	0.00360606	0.00303137	0.000574694	0.677241	0.0034515	0.00111226	0.00233924	0.000129648	0.00552371	0.00273544	0.00278827	0.370967	0.00447358	0.00316103	0.00131255	0.00432774	0.00338086	0.000946884	0.543186	0.0039141	0.00144291	0.00247119	0.000805509	0	0	0	/	0.000237643	0	0.000237643	0.000211238	0.000146735	6.45027e-05	0.346594	0.000431466	0	0.000431466	0.00280385
	AAATAG	0.00256965	0.00228572	0.000283927	0.784727	0.0019352	0.00273317	-0.000797974	0.00202386	0.00282394	-0.000800075	0.141065	0.00290416	0.00304797	-0.000143802	0.934306	0.00292973	0.00317519	-0.00024546	0.890784	0.00234907	0.00297508	-0.000626017	0.00241862	0.00317792	-0.000759296	0.259111	0.00329255	0.00359434	-0.000301785	0.87584	0	0	0	/	0.000237643	0	0.000237643	0.000211238	0	0.000211238	0.346594	9.42435e-05	0	9.42435e-05	0.179857
	AAATAT	0.0338003	0.0210347	0.0127656	0.45559	0.0224239	0.0298941	-0.00747021	0.0232539	0.0232676	-1.36796e-05	0.998596	0.0196258	0.00572859	0.0138972	8.33902e-06	0.0386654	0.0260357	0.0126296	0.461627	0.0268043	0.03254	-0.00573566	0.0274416	0.0258608	0.00158084	0.851713	0.0223159	0.00703593	0.01528	7.81946e-06	0	0.00232558	-0.00232558	0.5	0.000581395	0	0.000581395	0.000516796	0	0.000516796	0.576908	0.000258643	0	0.000258643	0.129721
	AAATCC	0.00399706	0.00444404	-0.000446987	0.651953	0.00436597	0.00256235	0.00180362	0.00416557	0.00271912	0.00144645	0.0531507	0.00455242	0.00193842	0.002614	0.00129494	0.00379164	0.00493421	-0.00114256	0.152282	0.00473877	0.00223131	0.00250745	0.00446016	0.00264773	0.00181243	0.0340113	0.00464206	0.00225938	0.00238267	0.0132736	0.00614001	0.00327255	0.00286746	0.309298	0.00381874	0.00630252	-0.00248378	0.00409472	0.00355211	0.000542611	0.670153	0.00455703	0.00100799	0.00354903	1.20926e-06
	AAATCG	0.00302328	0.00407113	-0.00104785	0.718798	0.00296803	0.000341647	0.00262638	0.00267621	0.000493736	0.00218247	0.00557706	0.00150588	0.00042687	0.00107901	0.000380467	0.00282054	0.00445569	-0.00163515	0.5095	0.00300711	0.000371885	0.00263522	0.00271431	0.000545338	0.00216897	0.00457929	0.00152076	0.000541148	0.000979616	0.00208609	0.0045937	0.00348837	0.00110533	0.804795	0.00332772	0	0.00332772	0.00295797	0.000121359	0.00283661	0.904581	0.00172706	6.94155e-05	0.00165764	0.00105587
	AAATCT	0.00322852	0.00191281	0.00131571	0.284353	0.00707103	0.00307482	0.00399621	0.00662701	0.0018322	0.00479481	0.240582	0.00303884	0.00158819	0.00145065	0.288355	0.00355326	0.00245741	0.00109585	0.298549	0.0085987	0.00316103	0.00543768	0.00799452	0.00199651	0.00599801	0.231584	0.00355731	0.00194264	0.00161466	0.328931	0.000935464	0	0.000935464	0.183984	0.000350799	0.00210084	-0.00175004	0.000545248	0.000265604	0.000279644	0.0881831	0.000456059	0	0.000456059	0.0129665
	AAATGC	0.00137609	0.00623872	-0.00486264	0.221201	0.00307322	0.00119576	0.00187746	0.00286461	0.00507055	-0.00220594	0.468475	0.0027606	0.00240191	0.000358688	0.624793	0.00155971	0.00770841	-0.0061487	0.31332	0.00334626	0.0013016	0.00204466	0.00311907	0.00562315	-0.00250407	0.488819	0.00289421	0.00294521	-5.09938e-05	0.95676	0	0.00327255	-0.00327255	0.253822	0.0025017	0	0.0025017	0.00222373	0.00187417	0.00034956	0.589024	0.00258153	0.000660686	0.00192085	0.00128752
	AAATGG	0.00178971	0.0019765	-0.000186791	0.782274	0.00182485	0.00170823	0.000116614	0.00181189	0.00340206	-0.00159017	0.159832	0.00251181	0.00127484	0.00123697	0.00065323	0.00117154	0.00225692	-0.00108538	0.257085	0.0014479	0.00167348	-0.000225587	0.00147296	0.002907	-0.00143404	0.102469	0.00220303	0.00137644	0.00082659	0.0255292	0.00601296	0.00094697	0.00506599	0.0523524	0.00385815	0.00210084	0.00175731	0.0036629	0.00654173	-0.00287883	0.121138	0.00481679	0.000802249	0.00401454	4.24941e-06
	AAATGT	0.00299242	0.00154299	0.00144943	0.0524277	0.00271362	0.00102494	0.00168868	0.00252599	0.00129651	0.00122948	0.0425934	0.00144891	0.000760528	0.000688382	0.0178166	0.00338045	0.00201766	0.0013628	0.0889203	0.00333612	0.00111566	0.00222047	0.00308941	0.00131305	0.00177635	0.0198418	0.00167188	0.00100324	0.000668635	0.0938102	0.000446828	0	0.000446828	0.42265	0.00016756	0	0.00016756	0.000148943	0.000796813	-0.00064787	0.346594	0.000341098	0	0.000341098	0.0318336
	AAATTC	0.00386563	0.00216141	0.00170422	0.142956	0.00340092	0.00529552	-0.0018946	0.00361143	0.015944	-0.0123325	0.128003	0.00732529	0.0114617	-0.00413639	0.4082	0.00445586	0.00247679	0.00197907	0.174814	0.00401797	0.00557828	-0.00156031	0.00419134	0.0167539	-0.0125626	0.153225	0.00787952	0.0148151	-0.0069356	0.311241	0	0.00094697	-0.00094697	0.5	0.000524099	0.00210084	-0.00157674	0.000699292	0.0065107	-0.0058114	0.839488	0.00353927	0.00012834	0.00341093	7.68694e-06
	AAATTG	0.00461331	0.0135746	-0.00896125	0.303267	0.0064723	0.00358729	0.00288501	0.00615174	0.0104285	-0.00427671	0.360393	0.00615704	0.000438346	0.00571869	2.549e-07	0.00512016	0.0172019	-0.0120817	0.192176	0.00795358	0.0039048	0.00404879	0.00750372	0.0116043	-0.00410056	0.447951	0.0070427	0.000579535	0.00646316	5.12852e-07	0.000675085	0.00116279	-0.000487706	0.748875	0.000543855	0	0.000543855	0.000483426	0.00239634	-0.00191291	0.66281	0.00112149	0	0.00112149	0.000356296
	AAATTT	0.00861081	0.00542921	0.0031816	0.401748	0.00750921	0.0111035	-0.00359431	0.00790857	0.0121062	-0.00419758	0.0761324	0.0106314	0.00318036	0.00745101	0.00125555	0.00983022	0.0069131	0.00291712	0.426062	0.00908942	0.0120863	-0.00299686	0.0094224	0.0134289	-0.00400651	0.10382	0.01203	0.00394369	0.00808629	0.00157647	0	0	0	/	0	0	0	0	0	0	/	7.0576e-05	0	7.0576e-05	0.164235
	AACAAG	0.00782276	0.00981882	-0.00199606	0.363571	0.00947132	0.00273317	0.00673814	0.00872263	0.0184947	-0.00977204	0.50497	0.00795655	0.00195495	0.0060016	0.0113928	0.00686121	0.00739162	-0.000530408	0.684798	0.00715962	0.00204537	0.00511425	0.00659137	0.0185569	-0.0119655	0.456359	0.00699368	0.00203791	0.00495577	0.0480802	0.0138823	0.0150678	-0.00118551	0.873662	0.0178171	0.0105042	0.00731287	0.0170045	0.0137958	0.00320871	0.798343	0.0128772	0.00192212	0.0109551	1.65932e-08
	AACAAT	0.00215918	0.00419853	-0.00203935	0.00313523	0.00263254	0.002904	-0.000271461	0.0026627	0.0066745	-0.0040118	0.0495749	0.00614277	0.0014324	0.00471037	0.001748	0.00232806	0.00221815	0.000109909	0.946376	0.00234602	0.00316103	-0.000815002	0.00243658	0.00685767	-0.00442109	0.04282	0.00638509	0.00185776	0.00452733	0.00528048	0.000935464	0.00917019	-0.00823473	0.152527	0.00286616	0	0.00286616	0.0025477	0.00451994	-0.00197224	0.133875	0.00363854	0	0.00363854	5.37653e-06
	AACACC	0.00270647	0.0017279	0.000978571	0.265096	0.00253813	0.00136659	0.00117154	0.00240795	0.00418854	-0.00178058	0.0918707	0.00327265	0.00129705	0.0019756	0.000515097	0.00171945	0.00155852	0.000160933	0.856042	0.00182045	0.000743771	0.00107668	0.00170082	0.0027506	-0.00104979	0.240095	0.0022952	0.00139733	0.000897869	0.124744	0.00945263	0.00210976	0.00734287	0.000815417	0.00637447	0.00840336	-0.00202889	0.0065999	0.0183092	-0.0117093	0.00951707	0.0113386	0.00115754	0.0101811	5.48101e-06
	AACACG	0.000205234	0.00080334	-0.000598107	0.388349	0.000383328	0.000170823	0.000212504	0.000359716	0.000514715	-0.000154999	0.326583	0.000385989	0.000533817	-0.000147828	0.240389	0.000125451	0.00113815	-0.0010127	0.38137	0.000469856	0	0.000469856	0.00041765	0.000432141	-1.44908e-05	0.949594	0.000358134	0.000643762	-0.000285627	0.124991	0.000898499	0	0.000898499	0.183515	0.000336937	0.00210084	-0.0017639	0.000532926	0.00119675	-0.000663824	0.0897364	0.000879705	0.000197755	0.00068195	0.00226346
	AACACT	0.000655417	0.000309215	0.000346202	0.47843	0.000754103	0	0.000754103	0.000670313	0.00120004	-0.00052973	0.323376	0.000722781	0.000675534	4.72467e-05	0.896227	0.000661024	0.000459137	0.000201888	0.765626	0.000921604	0	0.000921604	0.000819203	0.00123547	-0.000416266	0.527921	0.000776651	0.000871229	-9.45781e-05	0.834742	0.000898499	0	0.000898499	0.183515	0.000336937	0	0.000336937	0.0002995	0.000948528	-0.000649029	0.169027	0.000410369	0	0.000410369	0.00205947
	AACAGC	0.00208415	0.00673285	-0.0046487	0.225332	0.00448032	0.00307482	0.0014055	0.00432416	0.00369976	0.000624393	0.691599	0.00441982	0.00418481	0.000235001	0.766874	0.000514868	-0.00231507	0.00282994	0.537974	-7.59639e-05	0.00167348	-0.00174945	0.000118419	0.00219294	-0.00207452	0.175544	0.00152683	0.00397926	-0.00245243	0.0229474	0.0147569	0.0317301	-0.0169731	0.1512	0.0216867	0.0189076	0.00277909	0.0213779	0.0168655	0.00451237	0.30493	0.0230364	0.00381749	0.0192189	2.74601e-10
	AACAGG	0.000264496	0.000184911	7.95851e-05	0.741276	0.000310325	0.000170823	0.000139502	0.000294825	0.000702908	-0.000408083	0.00223365	0.000508624	0.000754378	-0.000245754	0.215191	0.000301458	0	0.000301458	0.00123639	0.000113047	0.000185943	-7.28959e-05	0.000121146	0.000453244	-0.000332097	0.118529	0.000286453	0.000974205	-0.000687753	0.052124	0	0.00116279	-0.00116279	0.5	0.00103851	0	0.00103851	0.000923123	0.00281117	-0.00188804	0.872032	0.00199571	0.000116603	0.00187911	2.15043e-05
	AACAGT	0.000264496	0.000494126	-0.000229629	0.312842	0.000344391	0.00051247	-0.000168079	0.000363066	0.00383952	-0.00347646	0.324732	0.00101784	0.000222438	0.000795398	0.131701	0.000301458	0.000679014	-0.000377556	0.35917	0.000442583	0.000557828	-0.000115245	0.000455388	0.00407096	-0.00361557	0.345673	0.00108988	0.000259514	0.000830369	0.147639	0	0	0	/	0	0	0	0	0.00128547	-0.00128547	/	0.000512135	0.000116603	0.000395532	0.0153644
	AACATC	0.00286725	0.00506247	-0.00219523	0.0079398	0.00433078	0.00102494	0.00330584	0.00396347	0.00457754	-0.000614076	0.571215	0.00376653	0.00156187	0.00220466	0.075867	0.00264009	0.0012805	0.00135959	0.738164	0.00254418	0.000371885	0.0021723	0.00230282	0.00380841	-0.0015056	0.135977	0.00301836	0.00177801	0.00124035	0.319733	0.00479468	0.0141209	-0.00932618	0.279053	0.00991454	0.00840336	0.00151118	0.00974663	0.01085	-0.00110341	0.523079	0.00799758	0.00012834	0.00786924	5.99628e-08
	AACATG	0.0020419	0.00345888	-0.00141698	0.327909	0.00254437	0.00102494	0.00151943	0.00237555	0.00197125	0.000404301	0.428445	0.00202436	0.000913889	0.00111047	0.000215341	0.00141364	0.00155852	-0.000144879	0.871948	0.00153615	0.000929714	0.000606434	0.00146877	0.00143714	3.1626e-05	0.934756	0.0015865	0.00109657	0.000489924	0.0906544	0.00642282	0.0080074	-0.00158458	0.719518	0.00635167	0.00210084	0.00425083	0.00587936	0.00663049	-0.000751129	0.639137	0.00419065	0.000349306	0.00384134	8.38749e-07
	AACATT	0.000527743	0.00123377	-0.000706028	0.444522	0.00062802	0.000170823	0.000457196	0.00057722	0.00142358	-0.00084636	0.132202	0.000964438	0.000167528	0.00079691	2.08651e-06	0.00049248	0.00155852	-0.00106604	0.32866	0.000734093	0.000185943	0.00054815	0.000673187	0.00143394	-0.000760749	0.190187	0.00104047	0.00021246	0.000828015	8.11683e-06	0.000707207	0	0.000707207	0.233786	0.000265203	0	0.000265203	0.000235736	0.00145685	-0.00122112	0.20048	0.000485626	0	0.000485626	0.00223207
	AACCAC	0.00262321	0.00537478	-0.00275156	0.405727	0.00357116	0.000683293	0.00288787	0.00325029	0.00218164	0.00106865	0.153669	0.00268195	0.00186211	0.000819845	0.357806	0.00202349	0.00363433	-0.00161083	0.546314	0.00235293	0.000743771	0.00160916	0.00217414	0.00167907	0.000495068	0.437321	0.0021005	0.0022041	-0.000103604	0.926072	0.00751746	0.0114958	-0.00397832	0.129455	0.00890707	0	0.00890707	0.00791739	0.00718676	0.000730631	0.0188223	0.00652017	0.000540808	0.00597936	2.39293e-08
	AACCAG	0.00263012	0.00228572	0.000344402	0.745856	0.00269453	0.00170823	0.000986301	0.00258495	0.00199882	0.000586128	0.248903	0.00214451	0.00286067	-0.000716163	0.612669	0.00189049	-0.00023926	0.00212975	0.153333	0.00119638	0.000929714	0.00026667	0.00116675	0.000919204	0.00024755	0.556379	0.00119082	0.00324003	-0.00204921	0.232101	0.00803337	0.00917019	-0.00113682	0.695499	0.00839575	0.0105042	-0.00210845	0.00863002	0.0105875	-0.00195746	0.84987	0.00788757	0.00112435	0.00676322	3.6453e-11
	AACCAT	0.0011491	0.00117316	-2.4061e-05	0.892789	0.00134061	0.00051247	0.00082814	0.00124859	0.00117062	7.7973e-05	0.710101	0.00120595	0.000355444	0.000850504	3.58973e-05	0.000995531	0.00113815	-0.000142619	0.872009	0.00119006	0.000371885	0.000818178	0.00109915	0.00101798	8.11727e-05	0.758357	0.00107922	0.000459456	0.00061976	0.00564289	0.00208465	0.00232558	-0.000240927	0.936335	0.0023486	0.00210084	0.000247758	0.00232107	0.00247423	-0.000153155	0.998773	0.00229268	0	0.00229268	6.20574e-08
	AACCCC	0.00117181	0.000863948	0.000307859	0.544748	0.000925856	0.000683293	0.000242562	0.000898904	0.00221551	-0.00131661	0.0757469	0.00174358	0.00190366	-0.000160075	0.67566	0.00106546	0.000439754	0.000625702	0.369118	0.000700613	0.000743771	-4.3158e-05	0.000705408	0.00193723	-0.00123182	0.171118	0.00157864	0.00139969	0.000178955	0.611387	0.00186608	0.00210976	-0.000243676	0.697774	0.00173739	0	0.00173739	0.00154435	0.00548096	-0.00393661	0.200104	0.00335751	0.00326718	9.03274e-05	0.936881
	AACCCG	0.00733822	0.0241844	-0.0168462	0.356812	0.010587	0.00102494	0.00956203	0.00952452	0.00541371	0.00411081	0.368896	0.00462914	0.00769922	-0.00307007	0.483446	0.00755217	0.028991	-0.0214389	0.270214	0.011745	0.000371885	0.0113731	0.0104813	0.00545907	0.00502221	0.346926	0.00454414	0.00898361	-0.00443947	0.386929	0.00514174	0.00792371	-0.00278197	0.72648	0.00612287	0.00840336	-0.00228049	0.00637626	0.00541478	0.00096148	0.840818	0.00697667	0.000278663	0.00669801	1.18138e-06
	AACCCT	0.00383533	0.0053686	-0.00153328	0.520562	0.00420293	0.00871199	-0.00450906	0.00470394	0.00901641	-0.00431247	0.0498374	0.00878001	0.0225592	-0.0137792	0.13935	0.00360559	0.00467556	-0.00106997	0.676149	0.00372183	0.00818148	-0.00445965	0.00421735	0.00727303	-0.00305568	0.214876	0.00814316	0.0286873	-0.0205441	0.0871384	0.00548736	0.00749207	-0.00200471	0.461342	0.00617422	0.0147059	-0.00853166	0.00712219	0.023969	-0.0168468	0.878681	0.0135352	0.000532569	0.0130026	2.05294e-08
	AACCGC	0.0296902	0.0223167	0.00737343	0.790908	0.018346	0.000170823	0.0181752	0.0163266	0.000774621	0.0155519	0.0511953	0.00515525	0.000786011	0.00436924	0.0670996	0.0340364	0.0248849	0.00915159	0.778839	0.0193684	0.000185943	0.0191824	0.017237	0.000604773	0.0166322	0.0775463	0.00532645	0.000925181	0.00440127	0.111209	0.004179	0.00770789	-0.0035289	0.529831	0.00940294	0	0.00940294	0.00835817	0.00216428	0.00619389	0.902173	0.0036237	0.00041348	0.00321022	0.00197746
	AACCGG	0.00167688	0.00629007	-0.00461319	0.48705	0.00255684	0.000170823	0.00238602	0.00229173	0.000243862	0.00204787	0.094223	0.00225945	0.000596116	0.00166333	0.0620889	0.00154354	0.00639581	-0.00485227	0.538283	0.00242821	0	0.00242821	0.00215841	0.000127702	0.00203071	0.139407	0.00223928	0.000641037	0.00159824	0.103862	0.00254117	0.00421952	-0.00167835	0.0930687	0.00275563	0.00210084	0.000654794	0.00268288	0.00141394	0.00126894	0.0870138	0.00191342	0.000513618	0.0013998	0.000103242
	AACCGT	0.000836696	0.00610516	-0.00526846	0.431853	0.00224831	0	0.00224831	0.0019985	0.00108927	0.00090923	0.548073	0.000842393	7.04395e-05	0.000771954	0.0440154	0.000595454	0.00685495	-0.0062595	0.430113	0.00216595	0	0.00216595	0.00192529	0.00122908	0.000696206	0.69638	0.000823647	8.63737e-05	0.000737274	0.0911557	0.00254117	0.00210976	0.000431409	0.302506	0.00251555	0	0.00251555	0.00223604	0.000394957	0.00184109	0.789681	0.000905828	0	0.000905828	0.000243351
	AACCTC	0.00794702	0.00166729	0.00627973	0.247696	0.00395689	0.000170823	0.00378607	0.00353622	0.00242816	0.00110806	0.547849	0.00231511	0.000584368	0.00173074	0.00333777	0.00842427	-1.93831e-05	0.00844365	0.175486	0.00317576	0.000185943	0.00298982	0.00284356	0.00207653	0.000767034	0.717058	0.00186486	0.000655656	0.00120921	0.0555034	0.0036358	0.00611346	-0.00247766	0.341967	0.0051845	0	0.0051845	0.00460844	0.00587358	-0.00126514	0.534004	0.0046784	0.000394242	0.00428415	6.28556e-07
	AACCTG	0.00136569	0.00253432	-0.00116864	0.632331	0.00158249	0.00051247	0.00107002	0.0014636	0.000918774	0.000544825	0.252041	0.000946704	0.00146514	-0.000518434	0.208527	0.000323936	0.00365371	-0.00332978	0.442143	0.00136431	0.000371885	0.000992421	0.00125404	0.000610043	0.000643995	0.386736	0.000699078	0.00184744	-0.00114837	0.0883387	0.00874058	0	0.00874058	0.00171236	0.00421346	0.00210084	0.00211262	0.00397873	0.00355761	0.000421115	0.0173765	0.00342708	0.000420974	0.00300611	3.46106e-06
	AACCTT	0.000401319	0.00333767	-0.00293635	0.412995	0.00103768	0.00170823	-0.000670558	0.00111218	0.000405588	0.000706594	0.26756	0.000673095	0.00011937	0.000553725	0.00662981	0.000453741	0.00365371	-0.00319997	0.454563	0.00115272	0.00185943	-0.000706709	0.00123124	0.000441026	0.000790216	0.280532	0.000729752	0.00013257	0.000597182	0.00980287	0	0.00305673	-0.00305673	0.149467	0.000764183	0	0.000764183	0.000679273	0.000121359	0.000557914	0.115185	0.000409712	5.71755e-05	0.000352536	0.0403606
	AACGAC	0.000522085	0.000863948	-0.000341863	0.370332	0.000724024	0	0.000724024	0.000643577	0.000983145	-0.000339568	0.472819	0.000587833	0.000695531	-0.000107698	0.454815	0.000395723	0.00111877	-0.000723044	0.092557	0.000609379	0	0.000609379	0.00054167	0.000857491	-0.000315821	0.567451	0.000445059	0.000708854	-0.000263795	0.191656	0.00138229	0	0.00138229	0.000633111	0.00125135	0	0.00125135	0.00111231	0.00257519	-0.00146288	0.0288474	0.001614	0.000674391	0.00093961	0.0445186
	AACGAG	0.00039217	0.000184911	0.000207259	0.452679	0.000462245	0.000170823	0.000291421	0.000429865	0.000472107	-4.2242e-05	0.875822	0.000327236	0.00879075	-0.00846351	0.362613	0.000301458	0	0.000301458	0.00123639	0.000271609	0.000185943	8.56664e-05	0.000262091	0.000398567	-0.000136476	0.613149	0.000267222	0.0121531	-0.0118859	0.359058	0.00093062	0.00116279	-0.00023217	0.877199	0.00133778	0	0.00133778	0.00118914	0.00131972	-0.000130579	0.985871	0.000671589	0.000245688	0.000425901	0.0850578
	AACGAT	0.00044008	0.000184911	0.000255169	0.375047	0.000349075	0	0.000349075	0.000310289	0.000158372	0.000151917	0.426184	0.000214542	5.65485e-05	0.000157994	0.0102541	0.000454987	0	0.000454987	0.0989797	0.000351911	0	0.000351911	0.00031281	0.00016364	0.00014917	0.5187	0.000213703	6.8269e-05	0.000145434	0.046184	0.000451671	0.00116279	-0.00071112	0.650856	0.000460074	0	0.000460074	0.000408955	0.000121359	0.000287596	0.632657	0.000309778	0	0.000309778	0.0316996
	AACGCC	0.000284998	0	0.000284998	0.038958	0.000159639	0.000341647	-0.000182008	0.000179862	0.000296276	-0.000116414	0.201719	0.000280654	0.00161174	-0.00133109	0.00844927	0.000171653	0	0.000171653	0.105457	6.43697e-05	0.000371885	-0.000307516	9.85381e-05	0.000135686	-3.71481e-05	0.630632	0.000169234	0.00146928	-0.00130005	0.0455819	0.00135017	0	0.00135017	0.22652	0.00072913	0	0.00072913	0.000648116	0.0017058	-0.00105769	0.0965955	0.00102328	0.00308741	-0.00206412	0.0423383
	AACGCG	7.97639e-05	0	7.97639e-05	0.42265	2.99115e-05	0.000170823	-0.000140912	4.55683e-05	5.47173e-05	-9.14892e-06	0.845713	4.09686e-05	0.000736691	-0.000695722	0.0940528	0	0	0	/	0	0	0	0	6.07666e-05	-6.07666e-05	0.184321	2.83921e-05	0.000761773	-0.000733381	0.186313	0.000483793	0	0.000483793	0.42265	0.000181422	0.00210084	-0.00191942	0.000394691	0	0.000394691	0.177042	0.000154412	0.000720614	-0.000566201	0.0813862
	AACGCT	0.000288451	0	0.000288451	0.0154799	0.000151407	0	0.000151407	0.000134584	9.87486e-05	3.58353e-05	0.623887	7.57803e-05	6.74038e-05	8.3765e-06	0.862292	0.00032829	0	0.00032829	0.0125928	0.000123109	0	0.000123109	0.00010943	7.36491e-05	3.57809e-05	0.627283	4.22399e-05	9.04959e-05	-4.82559e-05	0.479905	0	0	0	/	0.000237643	0	0.000237643	0.000211238	0.000389454	-0.000178216	0.346594	0.000298	0	0.000298	0.0184524
	AACGGC	0.000484536	0.000184911	0.000299625	0.337994	0.000482226	0.000341647	0.000140579	0.000466606	0.000203006	0.000263601	0.208329	0.000431582	0.00347395	-0.00304237	0.0335584	7.61416e-05	0.000219877	-0.000143735	0.630538	0.000205514	0	0.000205514	0.000182679	0.000167297	1.53823e-05	0.90018	0.000218118	0.00201624	-0.00179812	0.0253543	0.00343482	0	0.00343482	0.0321198	0.00195651	0.00420168	-0.00224517	0.00220597	0.000541692	0.00166428	0.0183998	0.00200615	0.00889074	-0.0068846	0.0161356
	AACGGG	0.000264496	0.000309215	-4.47182e-05	0.908585	0.000262965	0	0.000262965	0.000233747	0.000129028	0.000104719	0.302348	0.000200471	0.00166175	-0.00146128	0.171612	0.000156637	0	0.000156637	0.234338	0.000164447	0	0.000164447	0.000146175	9.90717e-05	4.71036e-05	0.658877	0.00010017	0.00154061	-0.00144044	0.222934	0.000935464	0.00094697	-1.15056e-05	0.992576	0.000587541	0	0.000587541	0.000522259	0.000265604	0.000256655	0.732252	0.000945402	0.00172263	-0.000777233	0.163677
	AACGGT	0.00104193	0.00191281	-0.000870878	0.416948	0.00151904	0.000170823	0.00134822	0.00136924	0.000399353	0.000969887	0.00373156	0.000839094	2.33992e-05	0.000815695	0.000364485	0.000252148	0.000659631	-0.000407482	0.647569	0.000594091	0.000185943	0.000408149	0.000548741	0.000233136	0.000315606	0.0857206	0.000496782	2.68839e-05	0.000469898	0.0273694	0.00688418	0.0065451	0.000339078	0.924805	0.00601566	0	0.00601566	0.00534725	0.0021485	0.00319875	0.741177	0.00272207	0	0.00272207	8.00214e-06
	AACGTC	0.000360316	0.000679037	-0.000318721	0.0848944	0.000581935	0	0.000581935	0.000517276	5.58741e-05	0.000461401	0.00261663	0.000425218	0.000240266	0.000184951	0.280567	0.000286443	0.000898891	-0.000612448	0.062	0.000688275	0	0.000688275	0.0006118	2.39862e-05	0.000587814	0.00565482	0.000427713	0.000197532	0.000230181	0.173004	0.000707207	0	0.000707207	0.233786	0.000265203	0	0.000265203	0.000235736	0.00041483	-0.000179094	0.20048	0.000574419	0.000387772	0.000186647	0.602464
	AACGTG	0.000151629	0.000309215	-0.000157586	0.700055	0.000299075	0.00051247	-0.000213395	0.000322786	0.000207225	0.000115561	0.205924	0.000252814	0.000467283	-0.000214469	0.629341	9.5511e-05	0	9.5511e-05	0.42265	0.000248453	0.000371885	-0.000123432	0.000262168	8.77139e-05	0.000174454	0.120684	0.000213944	0.00064061	-0.000426666	0.496986	0.000670241	0.00094697	-0.000276728	0.833669	0.000488083	0.00210084	-0.00161276	0.000667278	0.00119587	-0.000528591	0.81929	0.000545947	0	0.000545947	0.000349483
	AACGTT	0.000199539	0	0.000199539	0.199439	0.000186973	0	0.000186973	0.000166198	1.01729e-05	0.000156025	0.0595465	0.000264478	7.48593e-06	0.000256992	0.195584	8.04959e-05	0	8.04959e-05	0.42265	0.000120831	0	0.000120831	0.000107406	-1.11037e-05	0.000118509	0.187168	0.000283854	8.36596e-06	0.000275489	0.260333	0.00093062	0	0.00093062	0.184147	0.000586625	0	0.000586625	0.000521445	0.000242718	0.000278726	0.0850087	0.00027331	0	0.00027331	0.0135998
	AACTAC	0.00113775	0.00080334	0.000334409	0.581306	0.00101008	0.00102494	-1.48622e-05	0.00101173	0.000610412	0.000401317	0.0328554	0.000754167	0.000529474	0.000224693	0.052038	0.00130134	0.000679014	0.00062233	0.21047	0.00108303	0.00111566	-3.26258e-05	0.00108666	0.000575218	0.000511437	0.0312377	0.000745622	0.000572121	0.000173501	0.240492	0	0.00094697	-0.00094697	0.5	0.000459559	0	0.000459559	0.000408497	0.000677944	-0.000269447	0.670474	0.000751025	0.000530848	0.000220177	0.458796
	AACTAG	0.00273016	0.00247372	0.000256448	0.934394	0.00192072	0	0.00192072	0.00170731	0.000627862	0.00107945	0.108728	0.000818782	0.0690203	-0.0682016	0.36485	0.00297478	0.00275482	0.000219956	0.949456	0.00210108	0	0.00210108	0.00186763	0.000546374	0.00132126	0.0771393	0.000835602	0.0783591	-0.0775235	0.363746	0.00135017	0.00189394	-0.00054377	0.825498	0.00121744	0	0.00121744	0.00108217	0.0010784	3.76578e-06	0.742769	0.000776981	0	0.000776981	0.000395193
	AACTAT	0.00117625	0.00104886	0.000127393	0.85861	0.000815456	0.00102494	-0.000209484	0.000838732	0.00121985	-0.000381119	0.131267	0.000708864	0.000309476	0.000399388	0.0127419	0.00137011	0.00133864	3.14682e-05	0.968733	0.000991953	0.00111566	-0.000123704	0.0010057	0.00131835	-0.00031265	0.271593	0.000794359	0.00038549	0.000408869	0.0317316	0	0	0	/	0	0	0	0	0.000265604	-0.000265604	/	0.000141903	0	0.000141903	0.0839436
	AACTCC	0.00107724	0.00080334	0.000273897	0.641702	0.00115891	0.000341647	0.000817267	0.00106811	0.00160306	-0.000534954	0.0869182	0.00169711	0.00198024	-0.000283128	0.521066	0.000919389	0.000679014	0.000240376	0.488713	0.000727161	0.000185943	0.000541218	0.000667026	0.00131756	-0.00065053	0.0473785	0.00127137	0.00192596	-0.00065459	0.18601	0.0020895	0.00094697	0.00114253	0.423029	0.00281812	0.00210084	0.000717277	0.00273842	0.00444585	-0.00170743	0.250996	0.00461974	0.00235907	0.00226067	0.00646474
	AACTCG	0.00029635	0.000494126	-0.000197776	0.327701	0.000468482	0.000170823	0.000297659	0.000435409	0.000266593	0.000168816	0.161811	0.000541029	0.00204752	-0.00150649	0.411695	0.000171653	-0.00023926	0.000410913	0.653385	7.36919e-05	0.000185943	-0.000112251	8.61642e-05	0.00019925	-0.000113085	0.489318	0.000393285	0.00287133	-0.00247805	0.363152	0.00115888	0.00189394	-0.000735062	0.764448	0.00172042	0	0.00172042	0.00152926	0.000878633	0.000650629	0.88006	0.00135458	0.000341833	0.00101274	0.0166151
	AACTCT	0.000329454	0.000494126	-0.000164672	0.402075	0.00050799	0.00051247	-4.47988e-06	0.000508488	0.000420808	8.76803e-05	0.328656	0.00048174	0.00026136	0.00022038	0.201412	0.000250903	0.000679014	-0.000428111	0.282222	0.00059847	0.000557828	4.06417e-05	0.000593954	0.000457632	0.000136322	0.327947	0.000507783	0.000308477	0.000199306	0.297217	0.000707207	0	0.000707207	0.233786	0.000265203	0	0.000265203	0.000235736	0.000146735	8.90004e-05	0.20048	0.000390171	0	0.000390171	0.0126754
	AACTGC	0.000849298	0.000184911	0.000664387	0.149652	0.000667443	0.000854117	-0.000186674	0.000688184	0.0013941	-0.000705919	0.051609	0.000899718	0.00193523	-0.00103551	0.0795064	0.000973053	0.000219877	0.000753177	0.143193	0.000723146	0.000371885	0.000351261	0.000684117	0.00125021	-0.000566094	0.0664414	0.000841608	0.00209485	-0.00125325	0.0553953	0	0	0	/	0.000287356	0.00630252	-0.00601516	0.000955708	0.00267333	-0.00171762	0.217974	0.00156127	0.00117403	0.000387242	0.510606
	AACTGG	0.000732977	0.000494126	0.000238851	0.269318	0.000606546	0.00051247	9.40763e-05	0.000596093	0.000580799	1.52943e-05	0.940869	0.000612164	0.000588675	2.34887e-05	0.871695	0.000595454	0.000679014	-8.356e-05	0.794456	0.000445903	0.000371885	7.40172e-05	0.000437679	0.000390601	4.7078e-05	0.73605	0.000416661	0.000424224	-7.56276e-06	0.973718	0.00183396	0	0.00183396	0.0528464	0.00143555	0.00210084	-0.000665289	0.00150947	0.0018857	-0.000376228	0.00142113	0.00197548	0.00104894	0.000926538	0.0191086
	AACTGT	0.000299804	0.00129747	-0.000997662	0.317355	0.00068014	0	0.00068014	0.000604569	0.000497968	0.000106601	0.658679	0.00047207	0.000331667	0.000140403	0.277279	0.000347659	0.00181716	-0.0014695	0.358041	0.000904228	0	0.000904228	0.000803759	0.000441104	0.000362655	0.277064	0.000552723	0.000437166	0.000115557	0.513799	0	0	0	/	0	0	0	0	0.000927775	-0.000927775	/	0.000182558	0	0.000182558	0.0259232
	AACTTC	0.00127902	0.00259493	-0.00131592	0.444454	0.00181368	0.000170823	0.00164286	0.00163114	0.00259959	-0.00096845	0.111258	0.00203047	0.000560354	0.00147011	2.47419e-05	0.00129263	0.00225692	-0.000964283	0.280851	0.00193731	0.000185943	0.00175136	0.00174271	0.00203647	-0.000293764	0.482219	0.00190439	0.000734734	0.00116966	0.00297378	0.00115888	0.00284091	-0.00168203	0.659544	0.00114481	0	0.00114481	0.00101761	0.00658008	-0.00556247	0.635776	0.00294332	0	0.00294332	1.21417e-05
	AACTTG	0.000712475	0.000988252	-0.000275776	0.452896	0.000663009	0.00051247	0.000150539	0.000646282	0.00122299	-0.000576705	0.139937	0.00317794	0.000408342	0.0027696	0.150078	0.00082077	0.000898891	-7.81204e-05	0.68702	0.000585366	0.000371885	0.00021348	0.000561646	0.00117587	-0.000614223	0.201606	0.00332852	0.000546944	0.00278158	0.187627	0	0.00094697	-0.00094697	0.5	0.000682375	0.00210084	-0.00141847	0.000839982	0.00196184	-0.00112186	0.930666	0.00139637	0	0.00139637	0.000177603
	AAGAAT	0.00206336	0.00500804	-0.00294468	0.615481	0.00241497	0.00204988	0.000365092	0.00237441	0.0026838	-0.000309398	0.801024	0.00239317	0.00051308	0.00188009	6.08038e-05	0.00209839	0.00732681	-0.00522842	0.566203	0.00306538	0.00204537	0.00102001	0.00295205	0.00265716	0.000294883	0.851116	0.00263943	0.000659906	0.00197952	0.00105127	0.00164267	0	0.00164267	0.130659	0.000853644	0.00210084	-0.0012472	0.000992221	0.00256098	-0.00156876	0.0279816	0.00115543	6.94155e-05	0.00108601	0.00516843
	AAGACC	0.00253063	0.00080334	0.00172729	0.0771658	0.00418464	0.000341647	0.00384299	0.00375764	0.00152618	0.00223146	0.388599	0.00174176	0.000651346	0.00109041	0.136247	0.00271827	0.00113815	0.00158012	0.206173	0.00493832	0.000371885	0.00456644	0.00443094	0.00164393	0.00278701	0.374739	0.00194375	0.000717523	0.00122622	0.168128	0.00157358	0	0.00157358	0.192317	0.00167498	0	0.00167498	0.00148887	0.000632172	0.000856698	0.0876253	0.00109983	0.00057727	0.000522559	0.17128
	AAGACG	0.00401315	0.00524739	-0.00123423	0.10795	0.00544001	0.00256235	0.00287765	0.00512027	0.000838959	0.00428131	0.000337552	0.00275003	0.00343413	-0.000684103	0.468784	0.00341777	0.00287778	0.000539985	0.829095	0.0038875	0.0013016	0.0025859	0.00360018	0.000509333	0.00309084	0.00183276	0.00195802	0.00317624	-0.00121822	0.244682	0.00885794	0.01128	-0.00242201	0.49766	0.0114706	0.0168067	-0.00533611	0.0120635	0.00338301	0.00868051	0.781593	0.00769251	0.00392785	0.00376466	0.0205555
	AAGACT	0.000136823	0	0.000136823	0.217869	5.13084e-05	0.000170823	-0.000119515	6.45879e-05	0.000119402	-5.48142e-05	0.324961	0.000151627	0.0012491	-0.00109747	0.410001	0.000152283	0	0.000152283	0.216913	5.71062e-05	0	5.71062e-05	5.07611e-05	0.000132041	-8.12795e-05	0.188392	0.000162425	0.00149562	-0.00133319	0.402767	0	0	0	/	0	0.00210084	-0.00210084	0.000233427	0	0.000233427	0.346594	0.000117627	0	0.000117627	0.16566
	AAGAGC	0.00131554	0.00339519	-0.00207965	0.0229139	0.00199224	0.00136659	0.000625653	0.00192272	0.000734439	0.00118828	0.00610482	0.00135219	0.00166224	-0.000310053	0.356755	0.000454987	0.00133864	-0.000883657	0.254025	0.000777217	0.00111566	-0.000338439	0.000814822	0.000505545	0.000309276	0.304531	0.000875686	0.00119134	-0.000315655	0.40641	0.00716699	0.0107646	-0.00359763	0.452496	0.0075228	0.00420168	0.00332112	0.00715378	0.00271218	0.00444161	0.448087	0.00442899	0.00309637	0.00133262	0.115217
	AAGAGG	0.0176248	0.0254849	-0.00786009	0.511239	0.0221378	0.0112743	0.0108635	0.0209307	0.0102584	0.0106723	0.00536296	0.0154134	0.0131702	0.00224321	0.635312	0.0118585	0.0146669	-0.00280843	0.766934	0.0134241	0.00948308	0.00394102	0.0129862	0.00723928	0.00574693	0.0336776	0.0109465	0.0135645	-0.00261794	0.601243	0.056984	0.0666138	-0.00962976	0.794413	0.060818	0.0315126	0.0293054	0.0575618	0.0372053	0.0203566	0.806312	0.0434102	0.00989633	0.0335139	3.4534e-08
	AAGAGT	0.000261043	0.000309215	-4.81719e-05	0.902277	0.000436108	0	0.000436108	0.000387652	0.000297077	9.05744e-05	0.417926	0.000370008	0.000107084	0.000262925	0.00198386	0.000174761	0.000459137	-0.000284376	0.646219	0.000462093	0	0.000462093	0.00041075	0.000333479	7.72702e-05	0.611464	0.000403554	0.000144963	0.000258592	0.0145085	0.000707207	0	0.000707207	0.233786	0.000502845	0	0.000502845	0.000446973	0	0.000446973	0.107252	0.000196631	0	0.000196631	0.0330133
	AAGATC	0.00288771	0.00407422	-0.00118651	0.138134	0.00316707	0.002904	0.000263069	0.00313784	0.000963107	0.00217473	0.00105849	0.00233906	0.00108998	0.00124907	0.0151862	0.00253525	0.00223753	0.000297719	0.611463	0.00245591	0.00241726	3.8653e-05	0.00245161	0.000839809	0.0016118	0.00332005	0.00198713	0.00120811	0.000779026	0.155711	0.0057253	0.0107646	-0.00503932	0.336661	0.00623958	0.00840336	-0.00216378	0.00648	0.0017017	0.0047783	0.385076	0.00439457	0.000626218	0.00376835	4.57777e-06
	AAGATG	0.012543	0.0221144	-0.00957146	0.397722	0.0191428	0.010591	0.00855171	0.0181926	0.0147183	0.00347426	0.566504	0.0134936	0.00858039	0.00491319	0.161437	0.0102951	0.0140394	-0.00374435	0.603713	0.0130445	0.00818148	0.00486298	0.0125041	0.0123438	0.00016032	0.976775	0.00945816	0.00979387	-0.000335709	0.932968	0.0284704	0.0490398	-0.0205694	0.00370084	0.0431796	0.0378151	0.00536449	0.0425836	0.0329335	0.00965003	0.275087	0.0396834	0.00424379	0.0354396	1.64676e-12
	AAGATT	0.00106019	0.00080334	0.000256849	0.663881	0.000868847	0.00102494	-0.000156093	0.000886191	0.00191688	-0.00103069	0.0842722	0.00100034	0.000617528	0.000382811	0.311204	0.00117278	0.000918274	0.00025451	0.830181	0.00102027	0.00111566	-9.5383e-05	0.00103087	0.00212301	-0.00109214	0.0987222	0.00111699	0.000852916	0.000264078	0.605238	0.000451671	0.00116279	-0.00071112	0.650856	0.000460074	0	0.000460074	0.000408955	0.000265604	0.000143351	0.632657	0.000242345	0	0.000242345	0.0293293
	AAGCAC	0.000933803	0.00129747	-0.000363664	0.6756	0.00103665	0.000170823	0.000865828	0.000940449	0.000770033	0.000170416	0.634911	0.00111068	0.0019674	-0.000856718	0.0605703	0.00094364	0.00181716	-0.000873525	0.528175	0.00108009	0.000185943	0.000894149	0.000980742	0.000701032	0.00027971	0.519004	0.00103352	0.00232986	-0.00129634	0.0712765	0.000483793	0	0.000483793	0.42265	0.000944064	0	0.000944064	0.000839168	0.00156882	-0.000729653	0.108221	0.00184364	0.0010844	0.000759237	0.150303
	AAGCAG	0.00572876	0.00327397	0.00245479	0.246651	0.00529743	0.00239153	0.0029059	0.00497455	0.00381507	0.00115949	0.283573	0.00464572	0.0029885	0.00165722	0.022749	0.00442005	-0.00185593	0.00627598	0.252757	0.0021713	0.0013016	0.000869702	0.00207467	0.00264762	-0.000572953	0.657336	0.0027075	0.0023438	0.000363698	0.536665	0.0147632	0.0160148	-0.00125157	0.883142	0.0166954	0.0147059	0.00198948	0.0164743	0.0137351	0.0027392	0.95691	0.0177171	0.00561425	0.0121029	2.09016e-07
	AAGCAT	0.000966869	0.000184911	0.000781958	0.084107	0.000861722	0.000683293	0.000178429	0.000841897	0.00116144	-0.000319542	0.199426	0.000676665	0.00189761	-0.00122094	0.492457	0.00109095	0.000219877	0.000871075	0.0857137	0.00104269	0.000743771	0.000298916	0.00100947	0.00125421	-0.000244735	0.400703	0.000765731	0.00260181	-0.00183607	0.463122	0	0	0	/	0	0	0	0	0.000440205	-0.000440205	/	0.00016893	6.94155e-05	9.95148e-05	0.3805
	AAGCCC	0.0115134	0.00216141	0.00935202	0.053848	0.00541201	0.00427058	0.00114142	0.00528518	0.0152663	-0.00998108	0.473448	0.00615135	0.00271292	0.00343844	0.129906	0.0126084	0.00247679	0.0101316	0.0516769	0.00600676	0.00446263	0.00154413	0.00583519	0.0153027	-0.0094675	0.532303	0.00643587	0.00165631	0.00477956	0.0491051	0.00298315	0.00094697	0.00203618	0.238727	0.00159307	0.00210084	-0.000507773	0.00164949	0.0158903	-0.0142408	0.593204	0.00428657	0.00647615	-0.00218959	0.145897
	AAGCCG	0.000321555	0	0.000321555	0.188055	0.000269351	0.000170823	9.85271e-05	0.000258403	0.000235325	2.3078e-05	0.87707	0.000896205	0.00764249	-0.00674628	0.0891153	0.000232779	0	0.000232779	0.192857	8.72922e-05	0.000185943	-9.86506e-05	9.82533e-05	3.68686e-05	6.13847e-05	0.313911	0.000648784	0.00779399	-0.00714521	0.125475	0.00112676	0	0.00112676	0.300923	0.00110581	0	0.00110581	0.000982941	0.00229059	-0.00130765	0.0664255	0.00253206	0.00552909	-0.00299703	0.00488481
	AAGCCT	0.000264496	0.000309215	-4.47182e-05	0.908585	0.000350928	0.000683293	-0.000332365	0.000387858	0.000403601	-1.57434e-05	0.961583	0.000418143	0.000160644	0.000257499	0.0157771	0.000152283	0.000459137	-0.000306854	0.624021	0.000262536	0.000743771	-0.000481235	0.000316006	0.000468093	-0.000152086	0.697102	0.000401261	0.000207502	0.000193759	0.129428	0.00093062	0	0.00093062	0.184147	0.000794615	0	0.000794615	0.000706325	0	0.000706325	0.123495	0.00051064	0	0.00051064	0.00637527
	AAGCGC	0.000229189	0	0.000229189	0.194246	8.59458e-05	0.000170823	-8.48776e-05	9.53766e-05	3.48471e-05	6.05295e-05	0.306198	6.1824e-05	0.000621332	-0.000559508	0.0373706	0.000107328	0	0.000107328	0.42265	4.02479e-05	0.000185943	-0.000145695	5.64362e-05	0	5.64362e-05	0.186022	2.76122e-05	0.000486163	-0.000458551	0.0253943	0.00135501	0	0.00135501	0.42265	0.00050813	0	0.00050813	0.000451671	0.000388573	6.30981e-05	0.346594	0.000511876	0.000848702	-0.000336826	0.575875
	AAGCGG	0.000769534	0.00110947	-0.000339933	0.810731	0.000705182	0.00051247	0.000192712	0.00068377	0.000505702	0.000178068	0.509665	0.000505522	0.00152171	-0.00101619	0.0527179	0.000498697	0.00109938	-0.000600688	0.681426	0.000636703	0.000185943	0.00045076	0.000586618	0.000265509	0.00032111	0.214757	0.000358892	0.00126624	-0.000907343	0.0859317	0.00253148	0.00116279	0.00136869	0.502863	0.00124	0.00420168	-0.00296168	0.00156908	0.00262898	-0.0010599	0.793869	0.0018166	0.0025144	-0.000697806	0.415905
	AAGCGT	2.3955e-05	0.000309215	-0.00028526	0.52512	0.000129524	0	0.000129524	0.000115133	7.39063e-05	4.12265e-05	0.671974	5.20257e-05	4.61801e-05	5.84557e-06	0.884578	2.6832e-05	0.000459137	-0.000432305	0.518843	0.0001777	0	0.0001777	0.000157956	8.28859e-05	7.50699e-05	0.561313	6.6743e-05	5.61396e-05	1.06034e-05	0.833494	0	0	0	/	0	0	0	0	0	0	/	0	0	0	/
	AAGCTC	0.00261186	0.00197342	0.000638444	0.719672	0.00239336	0.00051247	0.00188089	0.00218437	0.00109557	0.0010888	0.0566425	0.00152752	0.00139326	0.00013426	0.794792	0.00202651	0.00199827	2.82378e-05	0.983573	0.00183351	0.000371885	0.00146162	0.00167111	0.000997693	0.000673414	0.271503	0.00123388	0.00108595	0.000147928	0.801343	0.00627334	0.00232558	0.00394776	0.302792	0.00503344	0.00210084	0.0029326	0.00470759	0.00221485	0.00249274	0.479573	0.00339608	0.00217403	0.00122204	0.209883
	AAGCTG	0.00191989	0.00154299	0.0003769	0.417982	0.00215604	0.000170823	0.00198522	0.00193546	0.00470223	-0.00276677	0.534346	0.00204403	0.00487086	-0.00282683	0.468096	0.00106412	0.000200494	0.000863626	0.579409	0.00042766	0	0.00042766	0.000380142	0.00448759	-0.00410745	0.390045	0.00111424	0.005526	-0.00441177	0.349549	0.00803337	0.00516649	0.00286688	0.0393345	0.00894017	0.00210084	0.00683933	0.00818024	0.00692097	0.00125928	0.137014	0.00756058	0.00147541	0.00608517	2.81283e-06
	AAGCTT	9.23662e-05	0	9.23662e-05	0.184074	0.000878875	0.000341647	0.000537229	0.000819183	7.22366e-05	0.000746947	0.345214	0.00040795	0.000150691	0.000257259	0.294528	0.000102974	0	0.000102974	0.184232	0.00114481	0.000371885	0.000772924	0.00105893	7.00035e-05	0.000988926	0.340897	0.0005094	0.000211792	0.000297609	0.359492	0	0	0	/	0	0	0	0	0.000121359	-0.000121359	/	1.95741e-05	0	1.95741e-05	0.325309
	AAGGAC	0.000772988	0.0017279	-0.000954909	0.295615	0.0010949	0	0.0010949	0.000973248	0.00354214	-0.00256889	0.422999	0.0012206	0.000917454	0.000303146	0.544464	0.000438726	0.000679014	-0.000240287	0.52435	0.000403413	0	0.000403413	0.000358589	0.0034812	-0.00312261	0.378728	0.000925146	0.000418149	0.000506997	0.343899	0.00279671	0.00676092	-0.00396422	0.56308	0.00424945	0	0.00424945	0.00377729	0.00401184	-0.000234545	0.649077	0.00291576	0.00297057	-5.48119e-05	0.936939
	AAGGAG	0.0140763	0.0160514	-0.00197509	0.126541	0.0143677	0.0122993	0.00206841	0.0141379	0.00775655	0.00638132	0.0697677	0.0125178	0.00690348	0.00561434	0.000951878	0.0107924	0.00915063	0.0016418	0.654557	0.00871623	0.00836742	0.000348805	0.00867747	0.00544975	0.00322772	0.341564	0.00950011	0.00555312	0.00394699	0.0284396	0.0366371	0.0379757	-0.00133858	0.796291	0.0378076	0.0567227	-0.0189151	0.0399093	0.0282411	0.0116681	0.715542	0.0324055	0.0113713	0.0210342	1.25555e-08
	AAGGAT	0.000562096	0.000679037	-0.000116941	0.567106	0.000467021	0.000341647	0.000125374	0.00045309	0.000836667	-0.000383577	0.356883	0.000442028	0.000488483	-4.64549e-05	0.832488	0.000529883	0.000898891	-0.000369008	0.10457	0.000476283	0.000371885	0.000104397	0.000464683	0.000614624	-0.000149941	0.710674	0.000387234	0.000554864	-0.000167629	0.481681	0.000898499	0	0.000898499	0.183515	0.00057458	0	0.00057458	0.000510737	0.00286527	-0.00235453	0.0859411	0.000929465	0.000175527	0.000753937	0.011188
	AAGGCC	0.000481083	0.000494126	-1.30431e-05	0.933904	0.000510663	0.000170823	0.00033984	0.000472903	0.000225425	0.000247478	0.175955	0.000392615	0.00131391	-0.000921295	0.060505	0.000499943	0.000219877	0.000280066	0.419163	0.000423739	0.000185943	0.000237796	0.000397317	0.000167385	0.000229932	0.187243	0.000343523	0.000903158	-0.000559635	0.225253	0.000451671	0.00094697	-0.000495299	0.697468	0.000693475	0	0.000693475	0.000616423	0.000654177	-3.77547e-05	0.788005	0.000581105	0.00321495	-0.00263385	0.0213094
	AAGGCG	0.00051764	0.000369822	0.000147818	0.760511	0.000339336	0.000170823	0.000168512	0.000320612	0.000159546	0.000161065	0.155057	0.000342047	0.00218293	-0.00184088	0.000375722	0.000355122	0.000219877	0.000135245	0.648223	0.00018814	0.000185943	2.19725e-06	0.000187896	0.000132627	5.52685e-05	0.486874	0.000188334	0.00153057	-0.00134224	0.00715409	0.00202525	0.00116279	0.000862464	0.641626	0.00127298	0	0.00127298	0.00113154	0.000394957	0.000736585	0.983342	0.00144587	0.00471212	-0.00326625	0.00018554
	AAGGCT	6.84113e-05	0.000184911	-0.0001165	0.641305	7.1882e-05	0	7.1882e-05	6.38951e-05	0.000166417	-0.000102522	0.305251	0.000483429	0.000118806	0.000364623	0.0544369	0	0.000219877	-0.000219877	0.5	5.49692e-05	0	5.49692e-05	4.88615e-05	0.000188224	-0.000139362	0.229776	0.000513551	0.000148866	0.000364685	0.0834995	0.000675085	0	0.000675085	0.22652	0.000253157	0	0.000253157	0.000225028	0	0.000225028	0.195739	0.00016542	0	0.00016542	0.0571508
	AAGGGC	0.000112868	0	0.000112868	0.292333	0.000397818	0.000170823	0.000226995	0.000372597	0.00026736	0.000105237	0.643838	0.000809622	0.00253418	-0.00172456	0.178593	2.6832e-05	0	2.6832e-05	0.42265	0.000238982	0.000185943	5.3039e-05	0.000233088	0.00022256	1.05285e-05	0.952681	0.00070191	0.00258314	-0.00188123	0.264761	0.000903342	0	0.000903342	0.42265	0.00115111	0	0.00115111	0.00102321	0.000778907	0.0002443	0.105717	0.00164481	0.00282247	-0.00117765	0.114993
	AAGGGG	0.00147881	0.00240385	-0.000925032	0.766271	0.00168687	0.00119576	0.000491107	0.0016323	0.00154619	8.61139e-05	0.889491	0.00227846	0.00558739	-0.00330893	0.00499858	0.00107283	0.0028584	-0.00178557	0.644277	0.00146782	0.000929714	0.000538108	0.00140803	0.00132786	8.01745e-05	0.917806	0.00197061	0.00565081	-0.0036802	0.0102814	0.00456158	0	0.00456158	0.0315187	0.00291887	0.00420168	-0.00128281	0.0030614	0.00310692	-4.55187e-05	0.00182566	0.00454183	0.00536304	-0.000821208	0.464611
	AAGGGT	0	0	0	/	0	0.000341647	-0.000341647	3.79607e-05	0.00043705	-0.00039909	0.0142503	0.000214462	6.30349e-05	0.000151427	0.00283016	0	0	0	/	0	0.000371885	-0.000371885	4.13206e-05	0.000377716	-0.000336396	0.0234102	0.000179992	7.64436e-05	0.000103548	0.0434796	0	0	0	/	0	0	0	0	0.000987401	-0.000987401	/	0.000488868	0	0.000488868	0.00904986
	AAGGTC	0.000404773	0.000494126	-8.93533e-05	0.623694	0.00072824	0.00051247	0.00021577	0.000704265	0.000544542	0.000159724	0.488321	0.000656327	0.000307819	0.000348508	0.0186972	0.000232779	0.000219877	1.29022e-05	0.964581	0.000317107	0.000185943	0.000131164	0.000302533	0.000496544	-0.000194011	0.403839	0.000430576	0.000257554	0.000173022	0.0947116	0.00160571	0.00094697	0.000658736	0.611729	0.00226997	0.00420168	-0.00193171	0.00248461	0.000799303	0.0016853	0.310393	0.00208275	0.000556553	0.00152619	0.000970745
	AAGGTG	0.0024933	0.00148238	0.00101092	0.163914	0.0017666	0.00102494	0.000741663	0.0016842	0.00244081	-0.000756615	0.0800784	0.00198847	0.000746586	0.00124188	0.00214307	0.00133999	0.000679014	0.000660979	0.151669	0.000832033	0.000743771	8.82622e-05	0.000822226	0.00180418	-0.00098195	0.0595032	0.0013988	0.000852772	0.000546032	0.164698	0.0103736	0.00421952	0.00615404	0.0713174	0.00642577	0.00420168	0.00222409	0.00617865	0.00769686	-0.00151821	0.162982	0.00629606	0.000379773	0.00591629	6.57328e-09
	AAGTAC	0.000442322	0.000618429	-0.000176108	0.824764	0.000426008	0.000170823	0.000255184	0.000397654	0.000397995	-3.40954e-07	0.998553	0.00026113	0.000171213	8.99165e-05	0.196918	0.000498697	0.000918274	-0.000419577	0.727391	0.000554854	0.000185943	0.000368911	0.000513864	0.000447467	6.63964e-05	0.790182	0.000315722	0.0002191	9.66219e-05	0.292248	0	0	0	/	0	0	0	0	0	0	/	0	0	0	/
	AAGTAG	0.00152772	0.000863948	0.000663767	0.159265	0.00169836	0.000854117	0.000844242	0.00160455	0.00121019	0.000394362	0.587037	0.00124308	0.000898053	0.000345029	0.492762	0.00118211	0.00111877	6.33414e-05	0.832075	0.00185042	0.000929714	0.000920709	0.00174812	0.00118234	0.000565782	0.490148	0.00111315	0.00108352	2.9628e-05	0.957946	0.00410991	0	0.00410991	0.0285906	0.00154122	0	0.00154122	0.00136997	0.00131313	5.68408e-05	0.0916782	0.00243169	0.000151551	0.00228014	0.00254597
	AAGTAT	0.000336361	0.000369822	-3.34612e-05	0.942917	0.000436267	0	0.000436267	0.000387793	0.000159546	0.000228246	0.0513565	0.000283434	0.000535478	-0.000252044	0.647683	0.000381954	0.000439754	-5.77998e-05	0.91721	0.000534945	0	0.000534945	0.000475507	0.000178733	0.000296774	0.0476063	0.000327903	0.000721466	-0.000393562	0.599041	0	0	0	/	0	0	0	0	0	0	/	0	5.71755e-05	-5.71755e-05	0.363217
	AAGTCC	0.000548244	0.000988252	-0.000440007	0.291223	0.000740662	0.000683293	5.73686e-05	0.000734288	0.000772442	-3.81545e-05	0.927092	0.00143409	0.000554775	0.000879312	0.0303439	0.000465648	0.000219877	0.000245771	0.478588	0.00047357	0.000557828	-8.42583e-05	0.000482932	0.000734213	-0.000251281	0.607298	0.00130886	0.000487155	0.000821703	0.0576691	0.00115888	0.00305673	-0.00189785	0.206375	0.00165922	0.00210084	-0.00044162	0.00170829	0.000773046	0.000935243	0.276432	0.00191439	0.00101149	0.000902894	0.0375359
	AAGTCG	0.000119775	0.000309215	-0.00018944	0.650314	0.000304697	0	0.000304697	0.000270842	0.000161216	0.000109625	0.409573	0.00023399	0.000454759	-0.000220769	0.0603921	0.00013416	0	0.00013416	0.42265	0.000208872	0	0.000208872	0.000185664	6.07666e-05	0.000124898	0.418581	0.000140176	0.000253495	-0.000113319	0.333688	0	0.00094697	-0.00094697	0.5	0.000459559	0	0.000459559	0.000408497	0.00104363	-0.000635134	0.670474	0.000913591	0.00125394	-0.000340347	0.227657
	AAGTCT	0	0.000494126	-0.000494126	0.156894	0.000278915	0.000170823	0.000108092	0.000266905	0.000194978	7.19268e-05	0.576088	0.000189769	4.66218e-05	0.000143147	0.00205378	0	0.000679014	-0.000679014	0.215674	0.000313253	0.000185943	0.00012731	0.000299107	0.000156281	0.000142826	0.293755	0.000194716	5.783e-05	0.000136886	0.00995418	0	0	0	/	0.000237643	0	0.000237643	0.000211238	0.000515436	-0.000304198	0.346594	0.000227236	0	0.000227236	0.0261844
	AAGTGC	0.000425274	0.00148238	-0.0010571	0.198756	0.000694983	0.00102494	-0.000329957	0.000731645	0.00108915	-0.000357508	0.227775	0.000804528	0.0014315	-0.000626974	0.0592937	0.000385062	0.00111877	-0.000733705	0.0905538	0.000493227	0.000929714	-0.000436486	0.000541726	0.000923562	-0.000381836	0.0989493	0.000710916	0.0017435	-0.00103259	0.0439441	0.000483793	0.00189394	-0.00141015	0.590345	0.00117991	0.00210084	-0.000920934	0.00128223	0.00220914	-0.000926912	0.801906	0.00130823	0.000386268	0.000921965	0.0115247
	AAGTGG	0.00168849	0.00179159	-0.000103099	0.906208	0.0017312	0.00136659	0.000364613	0.00169069	0.00162703	6.36597e-05	0.916212	0.00154096	0.00140019	0.000140771	0.868759	0.00146109	0.000459137	0.00100195	0.247247	0.000906675	0.0013016	-0.000394924	0.000950556	0.000862866	8.76897e-05	0.792967	0.00100898	0.00179178	-0.000782799	0.507144	0.00363096	0.00632928	-0.00269832	0.139386	0.0050291	0.00210084	0.00292826	0.00470374	0.00730398	-0.00260024	0.187567	0.00507099	0.000324346	0.00474664	5.40416e-07
	AAGTGT	0.000416125	0.000309215	0.000106911	0.788898	0.000382118	0.00153741	-0.00115529	0.000510484	0.00039197	0.000118514	0.565369	0.000320299	0.00018425	0.000136049	0.190021	0.000477465	0	0.000477465	0.0343472	0.000301041	0.00167348	-0.00137244	0.000453534	0.000367191	8.6343e-05	0.706025	0.000310631	0.000241733	6.88977e-05	0.588189	0	0.00094697	-0.00094697	0.5	0.000459559	0	0.000459559	0.000408497	0.000725514	-0.000317017	0.670474	0.000288845	0	0.000288845	0.0585285
	AATACC	0.000442322	0.00135807	-0.000915753	0.0242868	0.000660773	0.000341647	0.000319126	0.000625314	0.000750097	-0.000124783	0.580152	0.00135783	0.000318167	0.00103966	0.113506	0.000498697	0.0015779	-0.00107921	0.0735542	0.000777841	0.000371885	0.000405956	0.000732735	0.000701188	3.15467e-05	0.896067	0.00139929	0.000372286	0.001027	0.1329	0	0.00116279	-0.00116279	0.5	0.000290698	0	0.000290698	0.000258398	0.00129985	-0.00104145	0.576908	0.000807768	0.000104363	0.000703405	0.0161146
	AATACG	0.000503788	0.000369822	0.000133966	0.78999	0.000334141	0.000170823	0.000163318	0.000315995	0.000160228	0.000155767	0.233023	0.000244799	0.00126408	-0.00101928	0.105462	0.000343305	0.000439754	-9.64485e-05	0.86367	0.000238678	0.000185943	5.27352e-05	0.000232818	0.000166193	6.66258e-05	0.565341	0.000219958	0.00156426	-0.0013443	0.0887516	0.00141441	0	0.00141441	0.233786	0.000753221	0	0.000753221	0.00066953	0.000146735	0.000522795	0.100491	0.000457616	0	0.000457616	0.0255335
	AATACT	0.000729523	0.000184911	0.000544612	0.134678	0.000926678	0.00136659	-0.000439909	0.000975557	0.00179736	-0.0008218	0.0535385	0.00965629	0.000493286	0.00916301	0.275711	0.000838894	0.000219877	0.000619017	0.146217	0.00108183	0.00148754	-0.000405715	0.00112691	0.00193203	-0.000805127	0.0988225	0.0101321	0.00061015	0.00952198	0.278222	0	0	0	/	0.000222816	0	0.000222816	0.000198059	0.000758154	-0.000560095	0.346594	0.000905669	5.71755e-05	0.000848494	0.0145684
	AATAGC	0.000484536	0	0.000484536	0.0107102	0.000392761	0.00102494	-0.00063218	0.000463003	0.00137345	-0.000910448	0.0182578	0.000869792	0.000655128	0.000214664	0.365779	0.000404432	0	0.000404432	0.0213258	0.000289936	0.000557828	-0.000267892	0.000319702	0.00134636	-0.00102666	0.0162409	0.000831016	0.00081175	1.92657e-05	0.954429	0.00093062	0	0.00093062	0.184147	0.000794615	0.00630252	-0.00550791	0.0014066	0.00173756	-0.000330957	0.0907129	0.00126493	0.000202501	0.00106243	0.00207495
	AATAGG	0.00037391	0.000494126	-0.000120216	0.577377	0.000422042	0.00051247	-9.04276e-05	0.00043209	0.00161866	-0.00118657	0.0756844	0.00165019	0.000358589	0.0012916	0.0781287	0.000422555	0.000679014	-0.000256459	0.470734	0.000535623	0.000557828	-2.22051e-05	0.00053809	0.00153312	-0.000995033	0.0482461	0.00174805	0.000422898	0.00132515	0.0805812	0	0	0	/	0	0	0	0	0.00271273	-0.00271273	/	0.00110325	0.000114351	0.000988898	0.105949
	AATAGT	0.000953017	0.000494126	0.000458891	0.0896362	0.00110245	0.00529552	-0.00419308	0.00156835	0.00201584	-0.000447498	0.529406	0.00304223	0.000927721	0.00211451	0.002545	0.0010954	0.000219877	0.000875519	0.0791301	0.00116051	0.00409074	-0.00293023	0.00148609	0.00218831	-0.000702217	0.318851	0.00314272	0.00105999	0.00208273	0.00455092	0	0.00094697	-0.00094697	0.5	0.000524099	0.0189076	-0.0183835	0.00256671	0.000655058	0.00191165	0.494656	0.00251534	0.000381026	0.00213432	0.0258441
	AATATC	0.00118	0.00160668	-0.000426679	0.709465	0.00149429	0.000341647	0.00115264	0.00136622	0.0117274	-0.0103611	0.310239	0.00415561	0.00050629	0.00364932	0.0299248	0.00110908	0.0022763	-0.00116723	0.554184	0.0017286	0.000371885	0.00135671	0.00157785	0.0130408	-0.011463	0.318355	0.00460455	0.000627155	0.00397739	0.0346955	0.00160571	0	0.00160571	0.0158224	0.000889496	0	0.000889496	0.000790663	0.00131313	-0.000522466	0.0414212	0.000773477	0.000236704	0.000536773	0.0420677
	AATATG	0.00289212	0.00481696	-0.00192484	0.171605	0.00329211	0.00119576	0.00209635	0.00305918	0.00381706	-0.00075788	0.480645	0.00269702	0.000901024	0.00179599	4.4068e-06	0.00321565	0.00519285	-0.0019772	0.320055	0.00351902	0.0013016	0.00221742	0.00327264	0.00391275	-0.000640106	0.562344	0.00287329	0.00113228	0.00174101	0.000122511	0.000707207	0.00421952	-0.00351231	0.0145321	0.00229071	0	0.00229071	0.00203619	0.00287609	-0.000839899	0.0251597	0.00165158	6.94155e-05	0.00158216	9.77415e-06
	AATATT	0.00419509	0.00142177	0.00277332	0.167332	0.00263297	0.00495388	-0.00232091	0.00289085	0.0159091	-0.0130182	0.14885	0.00657605	0.000712709	0.00586334	0.000483568	0.00482911	0.00205642	0.00277269	0.297888	0.00324593	0.00539234	-0.00214641	0.00348442	0.0176834	-0.014199	0.152175	0.00732298	0.000905078	0.0064179	0.00047823	0	0	0	/	0	0	0	0	0.000146735	-0.000146735	/	0.000506303	4.71876e-05	0.000459115	0.0952771
	AATCAC	0.00268123	0.00277676	-9.55308e-05	0.937437	0.00351218	0.00170823	0.00180395	0.00331174	0.00281543	0.000496313	0.480657	0.00512572	0.00141765	0.00370807	0.12872	0.00262641	0.0033563	-0.000729892	0.420356	0.00373649	0.00167348	0.002063	0.00350727	0.00223329	0.00127398	0.0404825	0.00539562	0.00167645	0.00371916	0.162728	0.00260541	0.00116279	0.00144262	0.53446	0.00277818	0.00210084	0.000677344	0.00270292	0.00699581	-0.00429289	0.38337	0.00297373	7.11642e-05	0.00290257	9.1882e-05
	AATCAG	0.00617266	0.00599012	0.000182544	0.920414	0.00620615	0.00153741	0.00466874	0.0056874	0.00309461	0.00259279	0.0419472	0.00412696	0.00118471	0.00294226	0.00105985	0.00500474	0.00243803	0.00256672	0.362392	0.00390683	0.0013016	0.00260523	0.00361736	0.00205581	0.00156155	0.106576	0.00297698	0.00134938	0.0016276	0.0697021	0.0140142	0.0152837	-0.00126944	0.787459	0.0147474	0.00420168	0.0105458	0.0135757	0.0108637	0.00271197	0.728739	0.0108097	0.000678899	0.0101308	4.73918e-10
	AATCAT	0.00239627	0.00154299	0.00085328	0.175367	0.0022049	0.00239153	-0.000186624	0.00222564	0.00464508	-0.00241944	0.151521	0.00368196	0.00280188	0.000880081	0.711471	0.00242233	0.00201766	0.000404668	0.209924	0.00254511	0.0026032	-5.80909e-05	0.00255156	0.00482099	-0.00226942	0.168784	0.00378399	0.0033131	0.000470899	0.866861	0.0020895	0	0.0020895	0.0431197	0.0010212	0	0.0010212	0.000907737	0.0028901	-0.00198236	0.0447816	0.00297182	0.000309862	0.00266196	0.000190734
	AATCCC	0.00088681	0.00241002	-0.00152321	0.439016	0.0013015	0.000854117	0.000447385	0.00125179	0.0017432	-0.000491408	0.328358	0.00168274	0.00139752	0.000285222	0.58494	0.00079083	0.00273544	-0.00194461	0.481703	0.00124069	0.000743771	0.000496915	0.00118547	0.00135782	-0.000172343	0.781787	0.00140645	0.00157996	-0.000173517	0.818667	0.00141441	0.00210976	-0.000695347	0.497958	0.00180566	0.00210084	-0.00029518	0.00183846	0.00522989	-0.00339143	0.468595	0.00396028	0.0010272	0.00293309	0.000903902
	AATCCG	0.0025548	0.00419544	-0.00164064	0.51389	0.00286951	0.00119576	0.00167375	0.00268354	0.000305509	0.00237803	0.00095062	0.00133476	0.000537042	0.000797721	0.0289785	0.00211021	0.00375729	-0.00164708	0.665315	0.00225641	0.000743771	0.00151264	0.00208834	0.000205934	0.0018824	0.014059	0.001023	0.000636523	0.000386474	0.349063	0.00533303	0.0040037	0.00132933	0.594491	0.00513	0.00630252	-0.00117252	0.00526028	0.00104202	0.00421826	0.587714	0.00303901	0.000234955	0.00280406	1.79135e-05
	AATCCT	0.00176477	0.00160668	0.000158085	0.886765	0.00173925	0.000854117	0.000885128	0.0016409	0.00139782	0.000243075	0.477097	0.00169787	0.00108025	0.000617618	0.106565	0.00168019	0.000679014	0.00100118	0.0703337	0.0015121	0.000929714	0.000582383	0.00144739	0.00133207	0.000115318	0.72942	0.00169158	0.00142736	0.000264228	0.607201	0.00231291	0.0040037	-0.00169079	0.490871	0.00237844	0	0.00237844	0.00211417	0.00144938	0.000664788	0.450802	0.00135744	6.94155e-05	0.00128802	0.000247263
	AATCGC	0.000581348	0.000988252	-0.000406904	0.31981	0.000847655	0.000170823	0.000676832	0.000772452	0.000202493	0.000569959	0.00226593	0.000368574	0.000311107	5.74673e-05	0.618201	0.000350768	0.00135803	-0.00100726	0.279732	0.000965455	0.000185943	0.000779513	0.000878843	0.000165606	0.000713237	0.00947115	0.000305089	0.000412638	-0.000107549	0.519097	0.00209434	0	0.00209434	0.0992799	0.000785378	0	0.000785378	0.000698114	0.000541692	0.000156422	0.123365	0.000922967	0	0.000922967	0.000858066
	AATCGG	0.00385303	0.00197342	0.00187962	0.372364	0.00279651	0.000170823	0.00262568	0.00250476	0.00128375	0.00122102	0.0565515	0.00188818	0.00136528	0.000522902	0.617265	0.00412757	0.00153914	0.00258844	0.30268	0.00235668	0.000185943	0.00217074	0.00211549	0.000787905	0.00132758	0.0842939	0.00153065	0.00181378	-0.000283127	0.840293	0.0020895	0.00327255	-0.00118305	0.543629	0.00389486	0	0.00389486	0.0034621	0.00591157	-0.00244947	0.919023	0.00451641	0.000126591	0.00438982	0.000555301
	AATCGT	0.000796943	0	0.000796943	0.0171135	0.000473292	0	0.000473292	0.000420704	0.000170232	0.000250471	0.118449	0.000250095	2.41199e-05	0.000225975	0.000348723	0.000805755	0	0.000805755	0.0185627	0.000531078	0	0.000531078	0.000472069	0.000145177	0.000326892	0.0798923	0.000272104	1.8518e-05	0.000253586	0.000470229	0.000898499	0	0.000898499	0.183515	0.000336937	0	0.000336937	0.0002995	0.000265604	3.38953e-05	0.169027	0.000195624	6.94155e-05	0.000126208	0.292941
	AATCTC	0.00206336	0.00302536	-0.000962005	0.0216632	0.00298343	0.00153741	0.00144602	0.00282277	0.0020595	0.000763264	0.143637	0.00218596	0.000501664	0.0016843	5.63955e-05	0.00160156	0.00109938	0.000502171	0.727279	0.00247943	0.00148754	0.00099189	0.00236922	0.00180673	0.000562493	0.364998	0.00196338	0.000643308	0.00132007	0.00865242	0.0048862	0.00822322	-0.00333702	0.170894	0.00479422	0.00210084	0.00269338	0.00449496	0.00403809	0.000456867	0.115432	0.00353925	0.000114351	0.00342489	8.36736e-07
	AATCTG	0.00156673	0.00314967	-0.00158293	0.147321	0.00286576	0.00102494	0.00184082	0.00266122	0.00158213	0.00107909	0.114497	0.00194774	0.0015167	0.000431041	0.377191	0.00144412	-0.000698397	0.00214252	0.270507	0.00118615	0.000929714	0.000256434	0.00115765	0.00109606	6.15937e-05	0.913356	0.00132413	0.00173723	-0.000413097	0.510568	0.00250905	0.0145525	-0.0120435	0.00123625	0.00857056	0.00210084	0.00646972	0.00785171	0.00581223	0.00203948	0.00812835	0.00507963	0.00081423	0.0042654	1.08244e-05
	AATGAC	0.000940415	0.000739645	0.00020077	0.833241	0.00103521	0.000683293	0.000351917	0.000996109	0.00107837	-8.22655e-05	0.777531	0.000868584	0.000486481	0.000382103	0.090474	0.00108793	0.000879507	0.000208426	0.854105	0.00127682	0.000743771	0.000533049	0.00121759	0.00116553	5.20665e-05	0.891478	0.000935609	0.000547958	0.000387651	0.113165	0	0	0	/	0	0	0	0	0.000485437	-0.000485437	/	0.000666017	0.000249689	0.000416328	0.104628
	AATGAG	0.00405537	0.00766358	-0.00360822	0.583087	0.00425317	0.00051247	0.0037407	0.00383754	0.0029175	0.000920038	0.497708	0.0026795	0.00103584	0.00164366	0.00215298	0.0039576	0.00890471	-0.00494711	0.595248	0.00477468	0.000557828	0.00421685	0.00430614	0.0023653	0.00194084	0.249444	0.00265818	0.00102527	0.00163291	0.0106915	0.00500841	0.00632928	-0.00132087	0.383327	0.00346047	0	0.00346047	0.00307598	0.00655312	-0.00347714	0.0329417	0.00356528	0.00100525	0.00256003	0.000858958
	AATGAT	0.00300252	0.00240693	0.000595589	0.537531	0.00243347	0.00239153	4.19447e-05	0.00242881	0.00378022	-0.0013514	0.0309378	0.00370714	0.000882789	0.00282435	1.3981e-05	0.00306407	0.00313643	-7.23546e-05	0.938609	0.00251819	0.0026032	-8.50094e-05	0.00252763	0.00391415	-0.00138651	0.0298172	0.00382948	0.0011423	0.00268718	0.000147748	0.00275974	0	0.00275974	0.0702923	0.00216381	0	0.00216381	0.00192339	0.00242737	-0.00050398	0.0455493	0.0026724	7.11642e-05	0.00260124	1.85191e-05
	AATGCC	0.00044008	0	0.00044008	0.0402171	0.000493429	0.000341647	0.000151782	0.000476564	0.00142267	-0.000946108	0.0303032	0.000995205	0.00155353	-0.000558321	0.0601552	0.000408786	0	0.000408786	0.0737487	0.000334586	0.000371885	-3.72999e-05	0.00033873	0.00103918	-0.000700454	0.00431543	0.00080915	0.0014824	-0.000673253	0.0447927	0.000483793	0	0.000483793	0.42265	0.000978951	0	0.000978951	0.000870179	0.00427194	-0.00340177	0.133977	0.0024239	0.00158601	0.000837891	0.17041
	AATGCG	0.00189454	0.000494126	0.00140041	0.400717	0.000833982	0	0.000833982	0.000741318	0.00035807	0.000383248	0.467177	0.000356993	0.000370324	-1.33312e-05	0.942843	0.00192681	-0.00023926	0.00216607	0.232096	0.00066274	0	0.00066274	0.000589103	0.000290951	0.000298152	0.593341	0.000269556	0.000440491	-0.000170936	0.380652	0.00180668	0.00189394	-8.72547e-05	0.975814	0.00115099	0	0.00115099	0.0010231	0.000922272	0.000100832	0.727214	0.00071586	0.000114351	0.000601509	0.0320833
	AATGCT	0.00411904	0.000309215	0.00380982	0.00907994	0.00191514	0.000683293	0.00123185	0.00177827	0.000910325	0.000867946	0.209019	0.00166425	0.00083212	0.000832134	0.190519	0.00471974	0.000459137	0.0042606	0.0131142	0.00211883	0.000743771	0.00137506	0.00196605	0.000623003	0.00134304	0.110906	0.0016448	0.000954248	0.000690549	0.310958	0	0	0	/	0.000524999	0	0.000524999	0.000466666	0.00298556	-0.0025189	0.171189	0.00153555	0.000360039	0.00117551	0.00679777
	AATGGC	0.0005643	0.00080334	-0.00023904	0.678942	0.000682888	0.000854117	-0.000171228	0.000701914	0.00111441	-0.000412494	0.273746	0.00123108	0.00378502	-0.00255394	0.118299	0.000152283	0.00113815	-0.000985867	0.38967	0.000389273	0.000557828	-0.000168555	0.000408001	0.000769373	-0.000361372	0.254711	0.000890198	0.00442429	-0.00353409	0.0913772	0.00324353	0	0.00324353	0.0759955	0.0022515	0.00420168	-0.00195018	0.00246818	0.00401132	-0.00154314	0.00407562	0.00392084	0.00200078	0.00192006	0.0683921
	AATGGG	0.000425274	0.000309215	0.000116059	0.772808	0.000784279	0.00119576	-0.000411484	0.00083	0.00174847	-0.000918474	0.0373	0.00152444	0.00131711	0.000207326	0.70331	0.000198485	0	0.000198485	0.0461531	0.000318414	0.000929714	-0.000611299	0.000386336	0.00111894	-0.000732605	0.065322	0.000809331	0.00152681	-0.00071748	0.279286	0.00247208	0.00094697	0.00152511	0.403437	0.00270912	0.00420168	-0.00149256	0.00287496	0.00734591	-0.00447095	0.225729	0.00661348	0.000501378	0.0061121	4.02333e-07
	AATGGT	0.00112291	0.000988252	0.000134654	0.785413	0.00142373	0.000341647	0.00108209	0.0013035	0.00100546	0.000298043	0.503955	0.0015602	0.00140654	0.000153654	0.904931	0.000883143	0.00135803	-0.000474885	0.496572	0.00128987	0.000185943	0.00110393	0.00116721	0.000743314	0.000423899	0.400469	0.00139224	0.00164399	-0.000251753	0.869015	0.00257329	0	0.00257329	0.105676	0.00209389	0.00210084	-6.94792e-06	0.00209466	0.00304431	-0.000949642	0.0282322	0.00252249	0.000188513	0.00233398	0.00110307
	AATGTC	0.000712475	0.000494126	0.00021835	0.314894	0.000782824	0.000170823	0.000612001	0.000714824	0.000644899	6.99245e-05	0.756906	0.000887411	0.000170714	0.000716697	0.0167557	0.000602916	0.000679014	-7.60975e-05	0.804048	0.000837403	0.000185943	0.000651461	0.000765019	0.000671016	9.4003e-05	0.686267	0.000852914	0.000160233	0.000692681	0.00962847	0.001191	0	0.001191	0.307559	0.000669441	0	0.000669441	0.000595059	0.000412339	0.00018272	0.128371	0.00137948	0.000292131	0.00108735	0.121323
	AATGTG	0.00197099	0.00234633	-0.000375334	0.238767	0.00247866	0.00136659	0.00111207	0.00235509	0.00321849	-0.000863397	0.374081	0.00187481	0.000874798	0.00100001	0.0134529	0.00182687	0.00293593	-0.00110906	0.368216	0.00277046	0.00148754	0.00128292	0.00262792	0.00306299	-0.00043507	0.682512	0.00190996	0.0011155	0.000794465	0.0990284	0.002382	0.00116279	0.00121921	0.603253	0.00170895	0	0.00170895	0.00151906	0.00407269	-0.00255362	0.817543	0.00211567	5.71755e-05	0.0020585	2.06694e-05
	AATTAC	0.000942914	0.00203711	-0.0010942	0.0346854	0.00112378	0.00051247	0.000611314	0.00105586	0.00210004	-0.00104418	0.166065	0.00174357	0.000407903	0.00133567	0.00693637	0.00106412	0.00269667	-0.00163255	0.0177637	0.00140784	0.000557828	0.000850013	0.0013134	0.00225072	-0.000937324	0.234621	0.00196373	0.000516423	0.0014473	0.00655324	0	0	0	/	0	0	0	0	0.00103263	-0.00103263	/	0.000301751	0	0.000301751	0.0929433
	AATTAG	0.00242478	0.000988252	0.00143653	0.430212	0.00138207	0.00256235	-0.00118028	0.00151321	0.0028224	-0.00130919	0.215959	0.0018925	0.000908998	0.000983506	0.164851	0.00271506	0.00135803	0.00135704	0.492747	0.00163821	0.00278914	-0.00115093	0.00176609	0.00309633	-0.00133024	0.263067	0.00203402	0.00107038	0.00096364	0.210307	0	0	0	/	0	0	0	0	0.00078104	-0.00078104	/	0.000806496	0	0.000806496	0.0145014
	AATTAT	0.00283543	0.00265554	0.000179888	0.859167	0.00293951	0.0114452	-0.00850566	0.00388458	0.0101291	-0.0062445	0.0315949	0.00695834	0.000538514	0.00641983	2.74791e-07	0.00319742	0.00361495	-0.000417524	0.774844	0.00367203	0.0124582	-0.00878613	0.00464827	0.0112161	-0.00656781	0.0333171	0.00778625	0.00069527	0.00709098	2.05795e-07	0	0	0	/	0	0	0	0	0.000146735	-0.000146735	/	0.000549068	0	0.000549068	0.0818658
	AATTCC	0.000924617	0.00179159	-0.000866976	0.418229	0.00135827	0.00187906	-0.000520786	0.00141614	0.00257221	-0.00115607	0.059648	0.00280067	0.00137777	0.0014229	0.0437084	0.000710244	0.00111877	-0.000408523	0.239516	0.00111603	0.00185943	-0.000743401	0.00119863	0.00200815	-0.000809522	0.0687041	0.00261392	0.00164622	0.000967696	0.210282	0.00231291	0.00284091	-0.000527997	0.883357	0.0022905	0.00210084	0.000189657	0.00226942	0.00701072	-0.00474129	0.87454	0.00396994	0.000576285	0.00339366	7.31505e-06
	AATTCG	0.000280552	0.000739645	-0.000459093	0.645595	0.000576703	0.000170823	0.000405879	0.000531605	0.000497388	3.42167e-05	0.936531	0.000479587	0.000320566	0.000159021	0.275118	0.000313275	0.000439754	-0.000126479	0.82544	0.000530699	0.000185943	0.000344756	0.000492392	0.000531812	-3.94199e-05	0.936954	0.000401204	0.000338544	6.26601e-05	0.667016	0	0.00232558	-0.00232558	0.5	0.000804212	0	0.000804212	0.000714855	0.000394957	0.000319898	0.612868	0.00112797	0.000138083	0.000989886	0.0123225
	AATTGC	0.000608757	0	0.000608757	0.00831386	0.000228284	0.000341647	-0.000113363	0.00024088	0.000690216	-0.000449337	0.0276078	0.000436112	0.000450156	-1.40433e-05	0.886792	0.000698427	0	0.000698427	0.013501	0.00026191	0.000371885	-0.000109975	0.00027413	0.000752288	-0.000478158	0.0501945	0.000467307	0.000566062	-9.87547e-05	0.431793	0	0	0	/	0	0	0	0	0.000268094	-0.000268094	/	0.000259809	0	0.000259809	0.0122598
	ACACAG	0.000723828	0.00203711	-0.00131328	0.0227034	0.00103501	0.00136659	-0.000331576	0.00107185	0.00211128	-0.00103942	0.202058	0.00121163	0.000882528	0.000329107	0.301534	0.00084014	0.00201766	-0.00117752	0.0456111	0.00107973	0.00148754	-0.000407809	0.00112504	0.00231714	-0.0011921	0.191543	0.0013042	0.000969571	0.000334627	0.321627	0	0.00210976	-0.00210976	0.0648982	0.000750256	0	0.000750256	0.000666895	0.000509932	0.000156962	0.009151	0.000579248	0.000427718	0.00015153	0.667904
	ACACAT	0.00253085	0.00419853	-0.00166768	0.00737519	0.00400621	0.00819952	-0.00419331	0.00447214	0.00165665	0.00281548	0.00373082	0.0027434	0.00136949	0.00137391	0.0106191	0.00290104	0.0056326	-0.00273157	0.143407	0.00509653	0.00892525	-0.00382872	0.00552194	0.00183756	0.00368439	0.00268865	0.00319981	0.00166043	0.00153938	0.0111418	0	0	0	/	0	0	0	0	0	0	/	0.000333098	0	0.000333098	0.0501077
	ACACCC	0.00110465	0.000369822	0.000734823	0.256125	0.000681136	0.00170823	-0.0010271	0.000795258	0.00117441	-0.000379155	0.210993	0.00161542	0.00212145	-0.000506032	0.345255	0.000729613	0.000439754	0.00028986	0.627776	0.000543326	0.00185943	-0.0013161	0.00068956	0.00111651	-0.000426948	0.159041	0.00162192	0.00243795	-0.000816022	0.15995	0.00370005	0	0.00370005	0.0189224	0.00161033	0	0.00161033	0.00143141	0.00170756	-0.000276155	0.0489172	0.00172368	0.000706877	0.0010168	0.0137742
	ACACCG	0.000188186	0.000618429	-0.000430243	0.611776	0.000311652	0	0.000311652	0.000277024	0.000691032	-0.000414007	0.117699	0.00039054	0.000511253	-0.000120713	0.259642	0.000183469	0.000459137	-0.000275667	0.655151	0.000289293	0	0.000289293	0.00025715	0.000720016	-0.000462866	0.0961286	0.000361802	0.000256684	0.000105118	0.416604	0.000223414	0.00094697	-0.000723556	0.582425	0.000320523	0	0.000320523	0.000284909	0.000541692	-0.000256783	0.610022	0.000671382	0.00129313	-0.000621749	0.239484
	ACACCT	0.000240541	0.000184911	5.56301e-05	0.81403	0.000258104	0.000170823	8.72808e-05	0.000248406	0.000574369	-0.000325962	0.208462	0.000306436	0.000349604	-4.31672e-05	0.770064	0.000274626	0.000219877	5.47493e-05	0.844711	0.000317737	0.000185943	0.000131794	0.000303093	0.000527058	-0.000223965	0.417952	0.000309712	0.000437681	-0.000127969	0.485064	0	0	0	/	0	0	0	0	0.00090328	-0.00090328	/	0.000333464	0	0.000333464	0.0136345
	ACACGC	4.44563e-05	0.000184911	-0.000140455	0.584228	0.000660186	0.00495388	-0.00429369	0.00113726	0.0019098	-0.000772534	0.396846	0.00169455	0.00287668	-0.00118213	0.0453537	4.93097e-05	0.000219877	-0.000170567	0.577798	0.000814638	0.00539234	-0.0045777	0.00132327	0.00203256	-0.000709289	0.467835	0.0018871	0.00355925	-0.00167214	0.0209852	0	0	0	/	0	0	0	0	0.000835162	-0.000835162	/	0.000207445	0.000396759	-0.000189314	0.442104
	ACACGG	0.00017213	0	0.00017213	0.0362867	0.000176695	0	0.000176695	0.000157062	0.00137072	-0.00121365	0.0474192	0.000921282	0.000934475	-1.31936e-05	0.976504	2.24777e-05	0	2.24777e-05	0.768825	6.12833e-05	0	6.12833e-05	5.4474e-05	0.0015183	-0.00146383	0.0414598	0.000996256	0.000812589	0.000183667	0.733027	0.00115403	0	0.00115403	0.193955	0.000720119	0	0.000720119	0.000640106	0.000268094	0.000372012	0.0867945	0.000522122	0.00129614	-0.000774013	0.00675481
	ACACGT	0	0.00141868	-0.00141868	0.326962	0.000354671	0.000170823	0.000183847	0.000334243	6.42091e-05	0.000270034	0.305498	0.000324336	0.000632499	-0.000308163	0.136275	0	0.0017784	-0.0017784	0.286787	0.0004446	0.000185943	0.000258657	0.00041586	7.15281e-05	0.000344332	0.279556	0.000367919	0.000817606	-0.000449686	0.0894151	0	0	0	/	0	0	0	0	0	0	/	0.000114961	0	0.000114961	0.325309
	ACACTC	0.00120616	0.00117316	3.29977e-05	0.695618	0.00134586	0.00102494	0.000320924	0.00131021	0.00221009	-0.000899881	0.187738	0.00166561	0.00113549	0.00053012	0.278651	0.00123266	0.0015779	-0.00034524	0.398987	0.00154226	0.00111566	0.000426608	0.00149486	0.00193608	-0.000441213	0.53645	0.00174857	0.00137494	0.000373629	0.488906	0.000935464	0	0.000935464	0.183984	0.000638155	0	0.000638155	0.000567249	0.00417595	-0.0036087	0.0921183	0.00116877	5.71755e-05	0.00111159	0.00252088
	ACACTG	0.00024969	0.000184911	6.47788e-05	0.810296	0.000341394	0.000170823	0.00017057	0.000322442	0.000473367	-0.000150925	0.588673	0.00035949	0.000498087	-0.000138597	0.315739	0.000277735	0.000219877	5.78576e-05	0.853462	0.000419385	0.000185943	0.000233443	0.000393447	0.000472343	-7.88962e-05	0.79442	0.000395057	0.000585419	-0.000190362	0.343179	0	0	0	/	0	0	0	0	0.000533699	-0.000533699	/	0.000137284	0.000259677	-0.000122393	0.434334
	ACAGAG	0.00352902	0.00277984	0.000749172	0.641215	0.00367989	0.00392894	-0.000249047	0.00370756	0.00192824	0.00177932	0.0112864	0.00369837	0.00118115	0.00251722	0.000170717	0.00369515	0.00341445	0.000280703	0.920894	0.00388231	0.00371885	0.000163456	0.00386415	0.00169088	0.00217326	0.00689518	0.00382554	0.00134	0.00248554	0.000522905	0.00276458	0.00232558	0.000439002	0.881232	0.00332173	0.00630252	-0.00298079	0.00365293	0.0037888	-0.000135862	0.669583	0.00311407	0.000687145	0.00242692	4.56844e-05
	ACAGAT	0.000347714	0.000618429	-0.000270715	0.737487	0.00039053	0.00427058	-0.00388005	0.000821647	0.000342754	0.000478893	0.335404	0.000603813	0.000485118	0.000118696	0.599152	0.000401323	0	0.000401323	0.0900551	0.000219633	0.00464857	-0.00442893	0.000711737	0.000307226	0.000404512	0.450637	0.000601458	0.000576849	2.46092e-05	0.926186	0	0.00189394	-0.00189394	0.5	0.000696301	0	0.000696301	0.000618934	0.000662171	-4.32365e-05	0.621434	0.000361392	0.000131337	0.000230055	0.25776
	ACAGCC	0.00112985	0.000554734	0.000575117	0.483796	0.00118021	0.00051247	0.000667737	0.00110601	0.000799131	0.000306883	0.325317	0.00126365	0.00193719	-0.000673546	0.0643028	0.000519222	0.000439754	7.94683e-05	0.894086	0.000517283	0.000185943	0.000331341	0.000480468	0.000374863	0.000105604	0.605604	0.000804948	0.00202015	-0.0012152	0.0385451	0.00530575	0.00116279	0.00414296	0.152566	0.00440955	0.00420168	0.000207867	0.00438645	0.00457004	-0.000183591	0.141111	0.00475059	0.00208689	0.0026637	0.00198886
	ACAGCG	0.00017213	0.000309215	-0.000137084	0.734375	0.00018509	0.000341647	-0.000156557	0.000202485	5.13777e-05	0.000151108	0.0743552	0.000184729	0.000850109	-0.00066538	0.0108917	2.6832e-05	0	2.6832e-05	0.42265	6.29161e-05	0	6.29161e-05	5.59254e-05	4.61055e-05	9.81997e-06	0.867836	9.28689e-05	0.000521121	-0.000428252	0.0623456	0.00115888	0.00094697	0.000211908	0.860828	0.000671322	0.00420168	-0.00353036	0.00106358	0.000121359	0.000942225	0.924693	0.000807208	0.00211806	-0.00131085	0.196049
	ACAGCT	0.000192631	0	0.000192631	0.0870927	7.22368e-05	0.000341647	-0.00026941	0.000102171	0.00016341	-6.12387e-05	0.624646	0.000172769	0.000785275	-0.000612506	0.00270432	0.000171653	0	0.000171653	0.105457	6.43697e-05	0.000371885	-0.000307516	9.85381e-05	0.000142109	-4.35706e-05	0.662391	0.000165508	0.000980397	-0.000814889	0.00253929	0.000451671	0	0.000451671	0.42265	0.000169377	0	0.000169377	0.000150557	0.000265604	-0.000115047	0.346594	0.000264273	7.11642e-05	0.000193108	0.127389
	ACAGGC	0.000148175	0.000309215	-0.000161039	0.694212	0.000176107	0.00051247	-0.000336363	0.000213481	0.000456202	-0.000242721	0.0881819	0.000430929	0.00184514	-0.00141421	0.00306284	0.000171653	-0.000459137	0.000630789	0.397532	2.43964e-06	0.000371885	-0.000369446	4.34892e-05	0.000197635	-0.000154146	0.361135	0.000264423	0.00174915	-0.00148472	0.000641993	0	0.00189394	-0.00189394	0.5	0.000473485	0.00210084	-0.00162736	0.000654302	0.00271218	-0.00205788	0.629824	0.00144431	0.00237653	-0.00093222	0.22283
	ACAGGG	0.000639619	0.000618429	2.11896e-05	0.978501	0.000760908	0.000170823	0.000590084	0.000695343	0.000244614	0.000450728	0.0382948	0.000482702	0.000977339	-0.000494637	0.0131902	0.000428155	0.000459137	-3.09815e-05	0.957647	0.000382271	0	0.000382271	0.000339796	0.000103901	0.000235895	0.160205	0.000144006	0.000537093	-0.000393087	0.121232	0.00227595	0.00094697	0.00132898	0.391064	0.0024716	0.00210084	0.000370759	0.0024304	0.0015408	0.0008896	0.320386	0.00256591	0.00274736	-0.000181455	0.81288
	ACAGGT	0	0	0	/	0	0.000170823	-0.000170823	1.89804e-05	0.000219869	-0.000200888	0.0213601	0.000158028	0.00026275	-0.000104722	0.188492	0	0	0	/	0	0.000185943	-0.000185943	2.06603e-05	0.000167629	-0.000146969	0.000612913	0.000109741	0.00030095	-0.000191209	0.0406752	0	0	0	/	0	0	0	0	0.000539202	-0.000539202	/	0.000484686	5.71755e-05	0.00042751	0.0122964
	ACAGTC	0.000860651	0.000988252	-0.000127601	0.71368	0.000787483	0.000170823	0.000616659	0.000718965	0.000645057	7.39085e-05	0.643705	0.000665478	0.000418811	0.000246667	0.224595	0.000698427	0.00135803	-0.0006596	0.394582	0.000670554	0.000185943	0.000484611	0.000616709	0.000442562	0.000174146	0.559791	0.00047562	0.000463988	1.16319e-05	0.955607	0.00186608	0	0.00186608	0.0692414	0.0014476	0	0.0014476	0.00128675	0.00252642	-0.00123967	0.00705254	0.00183661	0.000141563	0.00169505	0.00381648
	ACAGTG	0.00048924	0.00129747	-0.000808227	0.358412	0.000613361	0.00051247	0.000100891	0.000602151	0.00059274	9.41065e-06	0.971903	0.000452463	0.000759742	-0.000307279	0.140765	0.00044308	0.000918274	-0.000475193	0.696232	0.000533998	0.000557828	-2.38303e-05	0.000536646	0.000447867	8.87791e-05	0.739416	0.000387317	0.000801714	-0.000414397	0.0526923	0.000898499	0.00327255	-0.00237405	0.314993	0.00115507	0	0.00115507	0.00102673	0.00194764	-0.000920907	0.326121	0.000908328	0.000555578	0.00035275	0.360702
	ACATAG	0.000353409	0.00080334	-0.000449931	0.483794	0.000534896	0.00051247	2.24256e-05	0.000532404	0.000510674	2.17302e-05	0.9123	0.000373027	0.000225878	0.000147149	0.180271	0.000400077	0.00113815	-0.000738073	0.480299	0.000694832	0.000557828	0.000137004	0.00067961	0.000557975	0.000121635	0.6309	0.000409092	0.000285865	0.000123227	0.394188	0	0	0	/	0	0	0	0	0.000146735	-0.000146735	/	0.000231925	0	0.000231925	0.0378953
	ACATAT	0.00641577	0.00462896	0.00178681	0.255747	0.00603007	0.106594	-0.100564	0.0172038	0.00623105	0.0109728	0.35629	0.0139681	0.0109431	0.00302496	0.605161	0.0072215	0.00605297	0.00116852	0.42715	0.00735773	0.116028	-0.108671	0.0194322	0.00681976	0.0126125	0.328338	0.0156626	0.0144286	0.00123396	0.872546	0.00135501	0	0.00135501	0.42265	0.00050813	0	0.00050813	0.000451671	0.000951541	-0.00049987	0.346594	0.000407378	0.000185271	0.000222107	0.30736
	ACATCC	0.000732977	0.000988252	-0.000255275	0.48061	0.00092066	0.00051247	0.00040819	0.000875305	0.00291443	-0.00203913	0.336527	0.00118116	0.00100929	0.000171875	0.614171	0.000698427	0.00113815	-0.000439723	0.641949	0.00106237	0.000371885	0.000690481	0.000985646	0.00277728	-0.00179164	0.429451	0.0011527	0.00120218	-4.94805e-05	0.893573	0.000935464	0.00116279	-0.000227327	0.879742	0.000641497	0.00210084	-0.00145934	0.000803646	0.00371784	-0.0029142	0.810522	0.00174237	0.000336586	0.00140578	0.000811779
	ACATCG	0.000140276	0.000494126	-0.00035385	0.147956	0.000324902	0	0.000324902	0.000288802	0.00036374	-7.49374e-05	0.592026	0.000228954	0.000562116	-0.000333161	0.044137	0.000156637	0.000219877	-6.32394e-05	0.82544	0.0002357	0	0.0002357	0.000209511	0.000275341	-6.58306e-05	0.545621	0.000169383	0.000257448	-8.80648e-05	0.597257	0	0.00094697	-0.00094697	0.5	0.000459559	0	0.000459559	0.000408497	0.00113873	-0.000730237	0.670474	0.000556799	0.00143174	-0.000874941	0.190713
	ACATCT	0.000356863	0.000184911	0.000171951	0.516864	0.000397727	0.00051247	-0.000114743	0.000410476	0.00062855	-0.000218074	0.403499	0.000547135	0.000657301	-0.000110165	0.590173	0.000404432	0.000219877	0.000184555	0.551735	0.000488405	0.000557828	-6.94232e-05	0.000496119	0.000696841	-0.000200722	0.484094	0.000621053	0.0007858	-0.000164747	0.570273	0	0	0	/	0	0	0	0	0	0	/	8.64468e-05	0.000257928	-0.000171481	0.271144
	ACATGC	0.000508491	0.000494126	1.43655e-05	0.931024	0.000522364	0.00273317	-0.00221081	0.00076801	0.00394684	-0.00317883	0.301453	0.00153422	0.00230688	-0.00077266	0.328436	0.000580439	0.000219877	0.000360562	0.325867	0.000538124	0.00297508	-0.00243696	0.000808898	0.00430599	-0.00349709	0.292388	0.00166348	0.00299425	-0.00133077	0.225834	0	0.00094697	-0.00094697	0.5	0.000236742	0	0.000236742	0.000210438	0.000364078	-0.00015364	0.576908	0.000322664	5.71755e-05	0.000265488	0.0434916
	ACATGG	0.000803592	0.000863948	-6.03563e-05	0.890613	0.00105388	0.00051247	0.000541411	0.000993725	0.000833808	0.000159917	0.540244	0.000812877	0.0020391	-0.00122622	9.38996e-05	0.000592345	0.000459137	0.000133208	0.831489	0.000640196	0.000371885	0.00026831	0.000610384	0.000639689	-2.93058e-05	0.873255	0.000601666	0.00209898	-0.00149732	0.00197661	0.00231776	0.00348837	-0.00117062	0.794106	0.00306378	0.00210084	0.000962939	0.00295679	0.00263607	0.000320719	0.904291	0.00231587	0.00214057	0.000175296	0.767828
	ACATGT	0.000459332	0.000494126	-3.47941e-05	0.910154	0.000407927	0.000170823	0.000237104	0.000381582	0.000364914	1.66682e-05	0.896963	0.00040223	0.000852491	-0.000450261	0.0852739	0.000538681	0.000679014	-0.000140332	0.742938	0.000515258	0.000185943	0.000329316	0.000478668	0.00037509	0.000103578	0.558629	0.000468912	0.00110912	-0.000640206	0.0820956	0	0	0	/	0	0	0	0	0.000363197	-0.000363197	/	5.85802e-05	0	5.85802e-05	0.183777
	ACCACG	0.00242621	0.00989178	-0.00746557	0.522811	0.0057646	0.00153741	0.00422719	0.00529492	0.000807436	0.00448748	0.0675955	0.00261054	0.00405787	-0.00144732	0.600093	0.00210452	0.0132762	-0.0111717	0.509394	0.00690447	0.00167348	0.00523098	0.00632325	0.000543001	0.00578025	0.0879339	0.00276632	0.00428924	-0.00152292	0.635411	0.00521423	0.00305673	0.0021575	0.534149	0.00375469	0	0.00375469	0.0033375	0.00335767	-2.01673e-05	0.832736	0.00342437	0.00276346	0.000660902	0.532311
	ACCACT	0.000669269	0.0019159	-0.00124663	0.480488	0.00109348	0.000341647	0.000751835	0.00100994	0.000851881	0.000158064	0.70472	0.00106169	0.000885737	0.000175953	0.498099	0.000484928	0.000679014	-0.000194086	0.564759	0.000669946	0.000371885	0.000298061	0.000636828	0.000679012	-4.21835e-05	0.862704	0.00080607	0.000994567	-0.000188497	0.50556	0.00205738	0.00495067	-0.00289329	0.466758	0.00253418	0	0.00253418	0.00225261	0.00216179	9.08182e-05	0.484115	0.00281752	0.000494124	0.0023234	0.00798838
	ACCAGC	0.00153907	0.00407731	-0.00253824	0.337382	0.00243718	0.00119576	0.00124141	0.00229924	0.0021451	0.000154141	0.797468	0.00303836	0.00668116	-0.0036428	0.0648307	0.000652226	0.000439754	0.000212472	0.713446	0.000529369	0.000371885	0.000157483	0.00051187	0.000997516	-0.000485646	0.113408	0.00151016	0.00550756	-0.00399739	0.0763842	0.00822466	0.0143367	-0.00611202	0.226084	0.00977393	0.0105042	-0.000730268	0.00985507	0.0126247	-0.00276967	0.3109	0.013175	0.012852	0.000322946	0.902898
	ACCAGG	0.000640611	0	0.000640611	0.057752	0.000501142	0.000170823	0.000330319	0.00046444	0.000382885	8.15549e-05	0.743431	0.000326356	0.00105178	-0.000725425	0.0116908	0.00052242	0	0.00052242	0.0130248	0.000195908	0.000185943	9.96491e-06	0.0001948	0.000243645	-4.88441e-05	0.688692	0.000184867	0.00109741	-0.000912542	0.00901365	0.001191	0	0.001191	0.307559	0.0016549	0	0.0016549	0.00147102	0.00118378	0.000287245	0.0283541	0.00110039	0.00120974	-0.000109353	0.843842
	ACCAGT	0.000631462	0.000184911	0.000446551	0.282134	0.000447937	0.00051247	-6.45331e-05	0.000455107	0.000205832	0.000249275	0.0872984	0.000392263	0.00184664	-0.00145438	0.309923	0.000267164	0	0.000267164	0.225279	4.73322e-05	0.000371885	-0.000324553	8.33937e-05	0.000182046	-9.86521e-05	0.402841	0.000188557	0.00196815	-0.00177959	0.26247	0.00302012	0.00116279	0.00185733	0.324396	0.0024087	0.00210084	0.00030786	0.00237449	0.000394957	0.00197954	0.475787	0.00163634	0.00118203	0.000454309	0.596092
	ACCATC	0.0078232	0.012723	-0.00489977	0.303442	0.00887476	0.0051247	0.00375005	0.00845808	0.00484685	0.00361123	0.0625898	0.00597805	0.0016302	0.00434785	6.23352e-07	0.00422583	0.00876903	-0.00454319	0.0306465	0.0052405	0.00316103	0.00207947	0.00500945	0.00310517	0.00190428	0.178019	0.00399714	0.00167386	0.00232328	0.000356549	0.0322892	0.0235069	0.00878238	0.284919	0.0251812	0.0273109	-0.00212971	0.0254179	0.0189893	0.00642855	0.770178	0.0190038	0.00155481	0.0174489	2.82434e-13
	ACCATG	0.00147286	0.00203711	-0.00056425	0.161914	0.00178205	0.00051247	0.00126958	0.00164098	0.000805469	0.000835516	0.00391623	0.00108057	0.000696257	0.00038431	0.0181075	0.000659688	-0.000698397	0.00135809	0.44033	0.000534628	0.000371885	0.000162743	0.000516546	0.000301468	0.000215078	0.562276	0.00059546	0.000711429	-0.000115968	0.460083	0.00652403	0.0105488	-0.00402477	0.200328	0.00675245	0.00210084	0.0046516	0.0062356	0.00528488	0.000950723	0.0529375	0.00407045	0.000633943	0.00343651	7.88721e-07
	ACCCAG	0.00029635	0.000184911	0.000111439	0.659611	0.000487181	0.00119576	-0.000708582	0.000565913	0.000241155	0.000324757	0.0583908	0.000472772	0.000464934	7.83812e-06	0.953731	0.000267164	0.000219877	4.72867e-05	0.876552	0.000117364	0.000743771	-0.000626407	0.000186965	0.000194586	-7.62099e-06	0.962133	0.000309287	0.000525458	-0.000216171	0.260678	0.000675085	0	0.000675085	0.22652	0.0017985	0.00630252	-0.00450402	0.00229895	0.000752651	0.0015463	0.0339503	0.00155697	0.000269903	0.00128707	0.0036224
	ACCCAT	0.000621359	0.000494126	0.000127233	0.483911	0.000547123	0.00051247	3.46528e-05	0.000543273	0.000571212	-2.79397e-05	0.905949	0.000748082	0.00143608	-0.000688	0.44377	0.000107328	0	0.000107328	0.42265	0.000109385	0.000557828	-0.000448443	0.000159212	0.000577622	-0.00041841	0.124672	0.000633733	0.0017434	-0.00110967	0.309485	0.00456642	0.00210976	0.00245666	0.162446	0.00281456	0	0.00281456	0.00250183	0.000508323	0.00199351	0.641552	0.00170201	5.71755e-05	0.00164484	7.42233e-05
	ACCCCC	0.00121186	0.00080334	0.000408515	0.51091	0.000872957	0.00187906	-0.0010061	0.000984746	0.00253096	-0.00154622	0.171648	0.00485973	0.0091368	-0.00427706	0.0392044	0.000933069	0.000918274	1.47951e-05	0.990025	0.000770598	0.00167348	-0.000902887	0.000870918	0.00242468	-0.00155376	0.213366	0.00494588	0.0103988	-0.00545291	0.040607	0.00279671	0.00116279	0.00163391	0.372358	0.00162682	0.00420168	-0.00257486	0.00191291	0.00365895	-0.00174603	0.636188	0.00446189	0.0042484	0.00021348	0.891257
	ACCCCG	0.000103719	0	0.000103719	0.280984	0.000151041	0.000170823	-1.97827e-05	0.000153239	0.000359224	-0.000205986	0.527378	0.00177254	0.0021033	-0.000330758	0.785271	0.000122343	0	0.000122343	0.288016	9.87327e-05	0.000185943	-8.721e-05	0.000108423	0.000360225	-0.000251802	0.433552	0.0018952	0.00169811	0.000197092	0.886362	0	0	0	/	0.000287356	0	0.000287356	0.000255428	0.000364078	-0.00010865	0.346594	0.00051209	0.00368609	-0.003174	0.000878275
	ACCCCT	0.000299804	0	0.000299804	0.0953198	0.000112426	0.000341647	-0.00022922	0.000137895	0.00022031	-8.24147e-05	0.618827	0.000465138	0.000408637	5.65016e-05	0.767692	0.000347659	0	0.000347659	0.106272	0.000130372	0.000185943	-5.55704e-05	0.000136547	0.00021476	-7.82129e-05	0.615578	0.00047548	0.000499926	-2.44461e-05	0.911867	0	0	0	/	0	0.00210084	-0.00210084	0.000233427	0.00029347	-6.00436e-05	0.346594	0.000583071	4.71876e-05	0.000535884	0.017669
	ACCCGC	0.00780009	0.000494126	0.00730596	0.00778002	0.00341359	0	0.00341359	0.0030343	0.0024248	0.000609501	0.817743	0.00143708	0.00374282	-0.00230574	0.177542	0.00888221	0.000219877	0.00866234	0.00310571	0.00386515	0	0.00386515	0.00343569	0.00261588	0.000819801	0.783296	0.00154863	0.00376366	-0.00221503	0.244373	0	0.00094697	-0.00094697	0.5	0.000236742	0	0.000236742	0.000210438	0.000979407	-0.00076897	0.576908	0.000692873	0.00298046	-0.00228759	0.0369023
	ACCCGG	0.00392902	0	0.00392902	0.113444	0.00192339	0.000683293	0.0012401	0.0017856	0.000153568	0.00163203	0.0512452	0.00217088	0.00110885	0.00106202	0.278965	0.00410357	0	0.00410357	0.124762	0.00166083	0.000371885	0.00128894	0.00151761	9.37355e-05	0.00142388	0.11237	0.00218222	0.000944514	0.0012377	0.267828	0.00227595	0	0.00227595	0.121044	0.00261641	0.00420168	-0.00158528	0.00279255	0.000725514	0.00206703	0.0286011	0.00212232	0.0025031	-0.000380778	0.763923
	ACCCGT	0.000312406	0	0.000312406	0.0348722	0.000169917	0	0.000169917	0.000151038	0.0177926	-0.0176415	0.346195	0.00353284	0.00145428	0.00207856	0.459147	0.000225317	0	0.000225317	0.0312898	8.44937e-05	0	8.44937e-05	7.51055e-05	0.0193117	-0.0192366	0.343879	0.00385607	0.00143862	0.00241745	0.432734	0.00112191	0	0.00112191	0.198571	0.000643534	0	0.000643534	0.00057203	0.0007083	-0.00013627	0.0852082	0.000662367	0.00205543	-0.00139306	0.0504372
	ACCCTC	0.000264496	0.000679037	-0.000414541	0.0791291	0.000268945	0.00051247	-0.000243525	0.000296004	0.00358975	-0.00329374	0.180481	0.00164197	0.000808224	0.000833746	0.0465654	0.000274626	-0.00023926	0.000513886	0.587536	4.31698e-05	0.000371885	-0.000328716	7.96938e-05	0.00364615	-0.00356645	0.188802	0.00155499	0.000571554	0.00098344	0.054837	0.000223414	0.00305673	-0.00283332	0.135792	0.000847963	0.00210084	-0.00125288	0.000987171	0.00344585	-0.00245868	0.143199	0.0022802	0.00127069	0.00100951	0.192961
	ACCCTG	0.000379568	0	0.000379568	0.162196	0.000316776	0	0.000316776	0.000281579	0.000242144	3.94351e-05	0.776109	0.000373761	0.000456527	-8.27652e-05	0.265407	2.24777e-05	0	2.24777e-05	0.768825	7.75663e-05	0	7.75663e-05	6.89478e-05	0.000170688	-0.00010174	0.221871	0.000254109	0.000494756	-0.000240647	0.0398709	0.00256845	0	0.00256845	0.190333	0.00147334	0	0.00147334	0.00130964	0.000878633	0.000431003	0.0499696	0.00130042	0.000373283	0.000927139	0.00897899
	ACCGAG	0.000528993	0.000309215	0.000219778	0.606296	0.000381206	0	0.000381206	0.000338849	9.82356e-05	0.000240614	0.0844953	0.000299312	0.00207845	-0.00177914	0.241487	0.000282089	0	0.000282089	0.184474	0.000244058	0	0.000244058	0.00021694	8.30622e-05	0.000133878	0.350158	0.0002121	0.00256835	-0.00235625	0.247949	0.0020895	0.00094697	0.00114253	0.423029	0.0010203	0	0.0010203	0.000906937	0.000268094	0.000638843	0.97372	0.000905719	0.000751543	0.000154177	0.66702
	ACCGAT	6.84113e-05	0	6.84113e-05	0.217869	9.45627e-05	0	9.45627e-05	8.40557e-05	7.89266e-05	5.12915e-06	0.960037	0.000346228	4.5857e-05	0.000300371	0.235718	7.61416e-05	0	7.61416e-05	0.216913	0.000119199	0	0.000119199	0.000105954	9.26999e-05	1.32543e-05	0.915765	0.000351077	5.19818e-05	0.000299095	0.258778	0	0	0	/	0	0	0	0	0	0	/	0.000146925	0	0.000146925	0.180048
	ACCGCC	0.00254569	0.00574151	-0.00319582	0.00407753	0.00430659	0.00170823	0.00259835	0.00401788	0.00362551	0.000392369	0.714526	0.00411989	0.0150245	-0.0109046	0.0144975	0.000660934	0.00153914	-0.000878204	0.669759	0.000929472	0.000743771	0.000185701	0.000908838	0.00130222	-0.000393381	0.68248	0.00174601	0.0114161	-0.00967012	0.00991223	0.0169155	0.0189878	-0.00207232	0.6657	0.0190385	0.012605	0.00643344	0.0183237	0.0238948	-0.00557116	0.828243	0.0218482	0.0298125	-0.00796432	0.234356
	ACCGCG	6.84113e-05	0	6.84113e-05	0.217869	0.000121657	0	0.000121657	0.000108139	0.000249744	-0.000141604	0.303615	0.00012289	0.0023129	-0.00219001	0.000265249	0	0	0	/	5.28541e-05	0	5.28541e-05	4.69814e-05	0.00023601	-0.000189029	0.162841	7.2824e-05	0.0015042	-0.00143137	0.00424985	0.000675085	0	0.000675085	0.22652	0.000475973	0	0.000475973	0.000423087	0.000420333	2.75438e-06	0.104759	0.00054823	0.00545813	-0.0049099	0.00499642
	ACCGCT	9.23662e-05	0	9.23662e-05	0.184074	3.46373e-05	0	3.46373e-05	3.07887e-05	1.01729e-05	2.06158e-05	0.384698	4.84954e-05	0.000423177	-0.000374682	0.00787292	0	0	0	/	0	0	0	0	0	0	/	1.94281e-05	0.000387731	-0.000368303	0.02552	0.000898499	0	0.000898499	0.183515	0.000336937	0	0.000336937	0.0002995	0.000121359	0.00017814	0.169027	0.000296365	0.000416747	-0.000120382	0.683941
	ACCGGC	0.000436626	0	0.000436626	0.00271966	0.000933973	0.000341647	0.000592326	0.000868159	0.000557504	0.000310655	0.587568	0.000636378	0.00557246	-0.00493609	0.000279827	0.000404432	0	0.000404432	0.0213258	0.000944474	0.000185943	0.000758531	0.000860193	0.000151531	0.000708661	0.333988	0.000390014	0.00348494	-0.00309492	0.0126103	0.000483793	0	0.000483793	0.42265	0.000691595	0.00210084	-0.00140925	0.000848178	0.00418961	-0.00334144	0.0388634	0.00263244	0.0147621	-0.0121296	0.00698447
	ACCGGG	0.000136823	0	0.000136823	0.217869	5.13084e-05	0	5.13084e-05	4.56075e-05	9.34995e-05	-4.7892e-05	0.376192	0.000140827	0.00143407	-0.00129324	0.0155856	0.000152283	0	0.000152283	0.216913	5.71062e-05	0	5.71062e-05	5.07611e-05	0.000106774	-5.60133e-05	0.365073	6.21354e-05	0.000722609	-0.000660474	0.0168839	0	0	0	/	0	0	0	0	0	0	/	0.000968268	0.00446893	-0.00350067	0.0235637
	ACCGGT	0	0	0	/	4.32376e-05	0	4.32376e-05	3.84335e-05	0.000186191	-0.000147757	0.477203	6.12685e-05	8.95826e-05	-2.83141e-05	0.596519	0	0	0	/	5.28541e-05	0	5.28541e-05	4.69814e-05	0.000210011	-0.000163029	0.487228	5.04522e-05	4.51896e-05	5.26258e-06	0.950598	0	0	0	/	0	0	0	0	0	0	/	0.000109107	0.000449431	-0.000340324	0.291589
	ACCGTC	0.000974768	0.0018522	-0.000877432	0.0245291	0.00115841	0.00051247	0.00064594	0.00108664	0.000468182	0.000618456	0.0177162	0.0007473	0.000926203	-0.000178903	0.57603	0.000708998	0.000659631	4.93675e-05	0.953187	0.000521427	0.000557828	-3.64008e-05	0.000525472	0.000204684	0.000320788	0.118002	0.000403772	0.00103255	-0.000628775	0.144268	0.00276458	0.00516649	-0.00240191	0.129142	0.00353662	0	0.00353662	0.00314366	0.00303439	0.000109264	0.0564252	0.00281559	0.000487634	0.00232796	2.26545e-06
	ACCGTG	0.000481083	0.000988252	-0.000507169	0.286519	0.000782962	0	0.000782962	0.000695966	0.000232772	0.000463194	0.0257881	0.000402544	0.000574182	-0.000171638	0.138416	4.93097e-05	0.000219877	-0.000170567	0.577798	0.000111252	0	0.000111252	9.88903e-05	0.000119324	-2.04339e-05	0.894708	-3.88108e-05	0.000551723	-0.000590534	0.0150871	0.00366308	0.00305673	0.000606352	0.556623	0.00363347	0	0.00363347	0.00322975	0.00128635	0.0019434	0.860574	0.00304667	0.000864193	0.00218248	0.111098
	ACCTAG	0.000686317	0.000309215	0.000377102	0.420454	0.00037791	0.000170823	0.000207087	0.0003549	3.31773e-05	0.000321723	0.0217108	0.000206705	0.000128498	7.82072e-05	0.199959	0.000453741	0.000459137	-5.39547e-06	0.992554	0.000337791	0.000185943	0.000151849	0.000320919	3.65264e-05	0.000284393	0.0275593	0.000210125	0.000133075	7.70502e-05	0.325738	0.00250905	0	0.00250905	0.0873488	0.000940893	0	0.000940893	0.000836349	0	0.000836349	0.117599	0.000242811	0.000104363	0.000138448	0.403762
	ACCTAT	2.3955e-05	0	2.3955e-05	0.42265	8.98311e-06	0.000341647	-0.000332664	4.59457e-05	0.000101883	-5.59371e-05	0.373723	0.000182007	0.000275187	-9.31795e-05	0.503643	2.6832e-05	0	2.6832e-05	0.42265	1.0062e-05	0.000371885	-0.000361823	5.02646e-05	0.0001117	-6.14355e-05	0.372765	0.000189549	0.000375559	-0.00018601	0.365104	0	0	0	/	0	0	0	0	0	0	/	0.000116641	0	0.000116641	0.167575
	ACCTCC	0.00507558	0.00741189	-0.00233631	0.422528	0.00578887	0.00324564	0.00254323	0.00550629	0.00376219	0.0017441	0.241304	0.00608723	0.0093482	-0.00326097	0.161528	0.00241477	0.000659631	0.00175514	0.204114	0.00156364	0.00111566	0.000447982	0.00151386	0.00243811	-0.000924248	0.418139	0.0030555	0.00769843	-0.00464293	0.109528	0.0255452	0.028158	-0.00261283	0.650687	0.0238211	0.0273109	-0.00348978	0.0242089	0.0141726	0.0100363	0.289719	0.0281141	0.0134821	0.014632	0.0014976
	ACCTCG	0.000569995	0.000494126	7.58695e-05	0.69062	0.00077776	0.00051247	0.00026529	0.000748283	0.000420396	0.000327887	0.399939	0.00064708	0.003505	-0.00285791	0.237073	0.00057173	0.000679014	-0.000107284	0.734616	0.000648423	0.000371885	0.000276537	0.000617696	0.000388753	0.000228943	0.551006	0.000522954	0.00346426	-0.00294131	0.293664	0.000675085	0	0.000675085	0.22652	0.00130315	0.00210084	-0.000797686	0.00139179	0.000784411	0.000607376	0.0453514	0.00151451	0.00354729	-0.00203278	0.0212767
	ACCTCT	0.00115825	0.0019765	-0.000818253	0.346184	0.00128539	0.000341647	0.000943739	0.00118053	0.000989471	0.000191055	0.507852	0.00139822	0.000468789	0.000929432	0.000197324	0.00078514	0.000219877	0.000565263	0.20066	0.000524242	0.000371885	0.000152357	0.000507314	0.000990235	-0.000482922	0.0870812	0.0011622	0.000436092	0.000726103	0.00407117	0.0032805	0.00727625	-0.00399575	0.0875315	0.00401988	0	0.00401988	0.00357323	0.00099928	0.00257395	0.0031508	0.00246385	0.000488386	0.00197546	0.00285596
	ACCTGC	0.000551698	0.000369822	0.000181875	0.717553	0.000853392	0.000683293	0.000170099	0.000834492	0.001103	-0.000268508	0.477132	0.000833032	0.00279434	-0.00196131	0.000689903	0.000320827	0.000219877	0.000100951	0.736043	0.000650967	0.000371885	0.000279081	0.000619958	0.000712828	-9.28703e-05	0.833108	0.000554286	0.00280536	-0.00225107	0.00103174	0.0020895	0.00116279	0.000926708	0.56777	0.00182207	0.00420168	-0.00237961	0.00208648	0.00441725	-0.00233078	0.56863	0.00317654	0.0032707	-9.41615e-05	0.898153
	ACCTGG	0.000844595	0.00080334	4.12542e-05	0.945008	0.00109734	0.000170823	0.00092652	0.000994397	0.000308348	0.000686049	0.0359026	0.000526403	0.00119442	-0.000668016	0.0250833	0.000297104	0	0.000297104	0.0681565	-1.05773e-05	0	-1.05773e-05	-9.40208e-06	0.000215181	-0.000224583	0.201755	0.000170258	0.00122977	-0.00105951	0.0243811	0.00421596	0.00305673	0.00115923	0.545652	0.00540097	0.00210084	0.00330013	0.00503429	0.00104913	0.00398515	0.17501	0.00226722	0.00151236	0.000754857	0.314904
	ACGACT	0.000127674	0.000679037	-0.000551363	0.0105676	0.00045288	0	0.00045288	0.00040256	9.36676e-05	0.000308892	0.0568553	0.000199731	0.000397033	-0.000197302	0.0862986	0.000149175	0.000439754	-0.000290579	0.627387	0.000357007	0	0.000357007	0.00031734	9.25435e-05	0.000224796	0.155389	0.00014906	0.000362992	-0.000213932	0.0986295	0	0.00094697	-0.00094697	0.5	0.000712028	0	0.000712028	0.000632913	0.000146735	0.000486178	0.800839	0.000629702	0.000575018	5.46838e-05	0.846017
	ACGAGC	0.000207438	0.000494126	-0.000286688	0.229798	0.000523039	0.00051247	1.05684e-05	0.000521864	0.000150055	0.00037181	0.0745298	0.000440568	0.00239363	-0.00195306	0.00208456	0.000191022	0.000679014	-0.000487992	0.239295	0.000591077	0.000557828	3.32493e-05	0.000587383	0.000142206	0.000445177	0.0505012	0.000449344	0.00237326	-0.00192391	0.00849714	0.000446828	0	0.000446828	0.42265	0.000405203	0	0.000405203	0.00036018	0.00029347	6.67101e-05	0.176207	0.00052244	0.00241622	-0.00189378	0.00105127
	ACGAGG	0.00128938	0.0020402	-0.000750821	0.731077	0.00121124	0	0.00121124	0.00107666	0.00140671	-0.000330051	0.609702	0.00139526	0.00590996	-0.0045147	0.00135869	0.000923744	0.000918274	5.47008e-06	0.996215	0.000735755	0	0.000735755	0.000654004	0.001246	-0.000591992	0.347956	0.000854824	0.00385286	-0.00299804	0.0280302	0.00410991	0.00495067	-0.00084076	0.803811	0.00323934	0	0.00323934	0.00287942	0.00287255	6.86249e-06	0.570965	0.00489893	0.0164827	-0.0115838	0.00892727
	ACGAGT	0.000112868	0.000679037	-0.00056617	0.0110928	0.000212085	0	0.000212085	0.00018852	0.000176399	1.21211e-05	0.920523	0.000147873	0.000426247	-0.000278374	0.0570542	0.000125451	0.000898891	-0.000773439	0.0101392	0.000271767	0	0.000271767	0.000241571	0.000196951	4.46191e-05	0.768645	0.000146319	0.000469347	-0.000323027	0.0371413	0	0	0	/	0	0	0	0	0	0	/	0.000137318	0.000207499	-7.0181e-05	0.69972
	ACGATC	0.00101008	0.000554734	0.000455342	0.56223	0.000784992	0.000683293	0.000101698	0.000773692	0.00058819	0.000185502	0.467933	0.000505436	0.000229608	0.000275829	0.00673283	0.000426909	0.000219877	0.000207033	0.511304	0.00035856	0.000185943	0.000172617	0.00033938	0.000421506	-8.2126e-05	0.648819	0.00030221	0.000297412	4.79762e-06	0.957242	0.00526879	0.00232558	0.00294321	0.419324	0.00331983	0.00630252	-0.00298269	0.00365124	0.00186193	0.00178931	0.670119	0.00199255	0	0.00199255	2.48775e-06
	ACGATG	0.00135559	0.00487139	-0.0035158	0.510272	0.00257784	0.00239153	0.000186313	0.00255714	0.00100369	0.00155345	0.083812	0.00241065	0.00299039	-0.000579746	0.40685	0.000935561	0.00553569	-0.00460013	0.430933	0.00252722	0.00111566	0.00141157	0.00237038	0.000515672	0.00185471	0.0744843	0.00160735	0.00300882	-0.00140146	0.12072	0.00498597	0.00232558	0.00266039	0.487388	0.00368906	0.0168067	-0.0131177	0.00514658	0.00477298	0.000373602	0.422757	0.00942794	0.00265443	0.00677351	0.00170687
	ACGCAG	0.0017342	0.000618429	0.00111577	0.284326	0.00166462	0.000341647	0.00132297	0.00151762	9.14023e-05	0.00142622	0.00297335	0.000557268	0.00100848	-0.000451216	0.0672912	0.00185672	0	0.00185672	0.10349	0.00074512	0.000371885	0.000373235	0.00070365	6.26335e-05	0.000641016	0.170176	0.00031376	0.00101912	-0.000705365	0.00359368	0.000483793	0.00189394	-0.00141015	0.590345	0.00481432	0	0.00481432	0.0042794	0.00041483	0.00386457	0.474113	0.00142206	0.00103594	0.000386126	0.646161
	ACGCAT	6.84113e-05	0.000309215	-0.000240803	0.577962	0.000240775	0.000170823	6.99515e-05	0.000233002	0.0050728	-0.0048398	0.389132	0.000920978	0.000248904	0.000672074	0.412607	7.61416e-05	0.000459137	-0.000382995	0.556829	0.000324628	0.000185943	0.000138685	0.000309219	0.00553676	-0.00522754	0.39367	0.001021	0.000319496	0.000701502	0.433432	0	0	0	/	0	0	0	0	0	0	/	0	0	0	/
	ACGCCC	0.00183939	0	0.00183939	0.153452	0.000733008	0	0.000733008	0.000651563	0.000641742	9.82083e-06	0.987294	0.000453001	0.0042224	-0.0037694	9.9533e-05	0.00206632	0	0.00206632	0.150209	0.000827723	0	0.000827723	0.000735754	0.00061231	0.000123444	0.863692	0.000441679	0.00402605	-0.00358437	0.000293643	0	0	0	/	0	0	0	0	0.00119374	-0.00119374	/	0.000644589	0.00490911	-0.00426452	0.00159978
	ACGCCG	0.00154601	0.000184911	0.0013611	0.0807721	0.000867842	0.00051247	0.000355372	0.000828356	0.000423091	0.000405265	0.187271	0.00083372	0.0127533	-0.0119196	0.00238715	0.00163896	0	0.00163896	0.0640099	0.000826026	0.000557828	0.000268198	0.000796226	9.59248e-05	0.000700301	0.0537016	0.000646818	0.00609477	-0.00544795	0.016681	0.000898499	0.00116279	-0.000264292	0.860348	0.000914991	0	0.000914991	0.000813325	0.00400066	-0.00318734	0.81546	0.00252804	0.0380102	-0.0354822	0.000806307
	ACGCCT	4.79099e-05	0	4.79099e-05	0.42265	7.07311e-05	0	7.07311e-05	6.28721e-05	0	6.28721e-05	0.223254	3.23339e-05	0.000285952	-0.000253618	0.0110806	0	0	0	/	6.91372e-05	0	6.91372e-05	6.14553e-05	0	6.14553e-05	0.346594	3.32408e-05	0.000214176	-0.000180935	0.0494527	0.000446828	0	0.000446828	0.42265	0.00016756	0	0.00016756	0.000148943	0	0.000148943	0.346594	4.32414e-05	0.000572542	-0.000529301	0.0312192
	ACGCGC	6.84113e-05	0	6.84113e-05	0.217869	2.56542e-05	0.000683293	-0.000657639	9.87253e-05	0.000276937	-0.000178212	0.200737	0.000220248	0.00214421	-0.00192396	0.0164276	7.61416e-05	0	7.61416e-05	0.216913	2.85531e-05	0.000743771	-0.000715218	0.000108022	0.000298986	-0.000190964	0.203629	0.000235846	0.00183213	-0.00159628	0.0718071	0	0	0	/	0	0	0	0	0.000146735	-0.000146735	/	9.45198e-05	0.00306114	-0.00296662	0.0106328
	ACGCGG	0	0	0	/	0.000172951	0.000170823	2.12717e-06	0.000172714	0	0.000172714	0.290286	8.119e-05	0.00239045	-0.00230926	6.63246e-05	0	0	0	/	0.000211416	0.000185943	2.54738e-05	0.000208586	0	0.000208586	0.295778	7.30882e-05	0.00149627	-0.00142318	0.0119493	0	0	0	/	0	0	0	0	0	0	/	0.000129485	0.00677399	-0.00664451	0.00449265
	ACGCGT	0	0	0	/	0	0	0	0	0	0	/	2.37663e-06	0.000137782	-0.000135405	0.201476	0	0	0	/	0	0	0	0	0	0	/	2.44843e-06	0.000171444	-0.000168996	0.233384	0	0	0	/	0	0	0	0	0	0	/	0	7.11642e-05	-7.11642e-05	0.363217
	ACGCTC	0.000112868	0.000184911	-7.20437e-05	0.767469	0.000210227	0	0.000210227	0.000186868	9.73148e-05	8.95532e-05	0.327355	0.000165295	0.00052885	-0.000363555	0.025327	0.000125451	0.000219877	-9.44256e-05	0.74475	0.000261796	0	0.000261796	0.000232708	0.000110078	0.00012263	0.282869	0.000124458	0.000445707	-0.000321249	0.064074	0	0	0	/	0	0	0	0	0	0	/	0.000421019	0.000624245	-0.000203227	0.66143
	ACGCTG	0.00124022	0	0.00124022	0.0684321	0.000517847	0	0.000517847	0.000460308	0.000113418	0.00034689	0.175041	0.000183477	0.000397646	-0.000214168	0.0676805	0.00124457	0	0.00124457	0.0372511	0.000466714	0	0.000466714	0.000414857	4.97511e-05	0.000365106	0.137437	0.000163007	0.000428787	-0.00026578	0.0432454	0.000967586	0	0.000967586	0.42265	0.000585661	0	0.000585661	0.000520588	0.000829659	-0.000309071	0.182634	0.000284954	0.000376518	-9.15635e-05	0.73834
	ACGGAG	0.00219449	0.0038287	-0.00163422	0.14291	0.0032995	0	0.0032995	0.00293289	0.00074085	0.00219204	0.0142155	0.00136548	0.00393494	-0.00256946	0.00153745	0.00126269	0.00271605	-0.00145336	0.3592	0.00161559	0	0.00161559	0.00143608	0.000689108	0.000746971	0.330857	0.000797624	0.00366444	-0.00286682	0.002427	0.00915044	0.00865486	0.000495577	0.898818	0.010815	0	0.010815	0.00961334	0.00150618	0.00810716	0.808527	0.00424991	0.00490684	-0.000656929	0.588578
	ACGGAT	0.000208687	0.0149809	-0.0147722	0.46246	0.00422655	0	0.00422655	0.00375693	0.000355653	0.00340128	0.298966	0.00141077	0.0014081	2.66254e-06	0.997934	0.000125451	0.0176289	-0.0175035	0.467308	0.00492195	0	0.00492195	0.00437507	0.000399317	0.00397575	0.308305	0.00162434	0.00166447	-4.01329e-05	0.974427	0.000893655	0.00094697	-5.33146e-05	0.970318	0.000809506	0	0.000809506	0.000719561	0	0.000719561	0.852498	0.000277076	0.000501378	-0.000224302	0.232506
	ACGGCC	0.000471972	0.000988252	-0.00051628	0.33036	0.000545726	0.000170823	0.000374902	0.00050407	4.66898e-05	0.00045738	0.0199929	0.000344749	0.00691355	-0.0065688	0.00236378	0.00027338	0.000679014	-0.000405633	0.323343	0.000133997	0	0.000133997	0.000119108	2.54227e-05	9.36855e-05	0.643055	0.000146133	0.00384762	-0.00370149	0.00706696	0.00225351	0.00210976	0.000143752	0.938054	0.00232831	0.00210084	0.000227472	0.00230304	0.00029347	0.00200957	0.785132	0.00164254	0.0186363	-0.0169937	0.00134161
	ACGGCG	0.00240883	0.00320719	-0.000798357	0.755421	0.00256337	0.00051247	0.0020509	0.0023355	0.00131145	0.00102405	0.129946	0.00253068	0.0250233	-0.0224926	0.0176938	0.00144297	0.00263852	-0.00119556	0.729162	0.00173172	0.000185943	0.00154578	0.00155997	0.000679871	0.0008801	0.169771	0.00173445	0.0169499	-0.0152155	0.0433767	0.00839012	0.00421952	0.00417059	0.248471	0.0062218	0.00420168	0.00202012	0.00599734	0.0069481	-0.000950752	0.142813	0.00881584	0.0577071	-0.0488913	0.000467329
	ACGGCT	0.00034426	0.000309215	3.50457e-05	0.92856	0.000361785	0	0.000361785	0.000321587	0.00011158	0.000210007	0.0632382	0.000190634	0.00120214	-0.00101151	0.00300708	0	0	0	/	0.0001435	0	0.0001435	0.000127555	7.18704e-05	5.56848e-05	0.569482	7.72782e-05	0.000605482	-0.000528204	0.0671153	0.00276458	0.00094697	0.00181761	0.304419	0.0015111	0	0.0015111	0.0013432	0.000535308	0.000807895	0.751922	0.000867575	0.00387886	-0.00301129	0.00559456
	ACGGGC	0	0.000184911	-0.000184911	0.5	8.94654e-05	0	8.94654e-05	7.95248e-05	0.000174168	-9.46427e-05	0.337403	0.000163306	0.00366341	-0.0035001	0.00215433	0	0	0	/	5.28541e-05	0	5.28541e-05	4.69814e-05	7.17726e-05	-2.47912e-05	0.716306	0.000110317	0.00315884	-0.00304852	0.00827024	0	0.00116279	-0.00116279	0.5	0.000290698	0	0.000290698	0.000258398	0.000934159	-0.000675761	0.576908	0.000579859	0.00577375	-0.00519389	0.00524976
	ACGGGG	0.000312406	0	0.000312406	0.0348722	0.000254969	0.000341647	-8.66774e-05	0.0002646	0.00199244	-0.00172784	0.331811	0.000914215	0.00566056	-0.00474634	0.00140965	0.000232779	0	0.000232779	0.192857	0.000177938	0.000185943	-8.00518e-06	0.000178827	0.0021464	-0.00196757	0.312543	0.000908396	0.00503953	-0.00413113	0.0105133	0.000707207	0	0.000707207	0.233786	0.000552559	0.00210084	-0.00154828	0.00072459	0.000265604	0.000458986	0.0553582	0.000759709	0.00815033	-0.00739063	7.56546e-05
	ACGTAG	8.89126e-05	0.000184911	-9.59986e-05	0.69961	0.000148479	0	0.000148479	0.000131981	2.36855e-05	0.000108295	0.175642	5.93806e-05	3.98565e-05	1.95241e-05	0.531818	9.86193e-05	0.000219877	-0.000121258	0.681987	0.000182597	0	0.000182597	0.000162308	2.57649e-05	0.000136543	0.173502	7.17288e-05	5.04049e-05	2.13239e-05	0.591573	0	0	0	/	0	0	0	0	0	0	/	0	0	0	/
	ACGTAT	4.79099e-05	0.00111256	-0.00106465	0.387003	0.000392107	0.00119576	-0.000803656	0.000481403	7.43104e-05	0.000407092	0.09339	0.000229336	0.000549034	-0.000319697	0.197232	5.36639e-05	0.00159729	-0.00154362	0.409246	0.000541437	0.0013016	-0.000760162	0.0006259	8.4655e-05	0.000541244	0.110098	0.000284807	0.000754618	-0.000469812	0.198535	0	0	0	/	0	0	0	0	0	0	/	2.70395e-05	0	2.70395e-05	0.325309
	ACGTCC	0.00091106	0.00179159	-0.000880532	0.398542	0.00373119	0	0.00373119	0.00331662	0.000159546	0.00315707	0.218598	0.00118698	0.000933806	0.000253179	0.736172	0.000968609	0.000898891	6.97186e-05	0.857146	0.0039869	0	0.0039869	0.00354391	0.000108641	0.00343527	0.268924	0.00117603	0.000831115	0.000344915	0.69963	0.000446828	0.0040037	-0.00355687	0.263765	0.0019163	0	0.0019163	0.00170338	0.000663051	0.00104033	0.383657	0.00128595	0.00119701	8.89427e-05	0.882599
	ACGTCG	4.79099e-05	0	4.79099e-05	0.42265	1.79662e-05	0.000170823	-0.000152857	3.49504e-05	0	3.49504e-05	0.170816	4.67596e-05	0.000662241	-0.000615481	0.000692775	0	0	0	/	0	0	0	0	0	0	/	1.75333e-05	0.000282807	-0.000265274	0.0660616	0.000446828	0	0.000446828	0.42265	0.00016756	0.00210084	-0.00193328	0.000382369	0	0.000382369	0.180677	0.00025944	0.00248884	-0.0022294	0.0245581
	ACGTGC	9.23662e-05	0	9.23662e-05	0.184074	3.46373e-05	0	3.46373e-05	3.07887e-05	5.47173e-05	-2.39285e-05	0.565347	5.85865e-05	0.00017397	-0.000115384	0.103605	0.000102974	0	0.000102974	0.184232	3.86151e-05	0	3.86151e-05	3.43245e-05	4.78842e-05	-1.35597e-05	0.749891	6.26166e-05	0.000188094	-0.000125477	0.177205	0	0	0	/	0	0	0	0	0.000146735	-0.000146735	/	2.3667e-05	0.000141563	-0.000117896	0.446883
	ACTAGC	0.000229189	0.000309215	-8.00258e-05	0.841566	0.000259252	0	0.000259252	0.000230446	0.000499618	-0.000269172	0.0979522	0.000346507	0.00116285	-0.00081634	0.00140106	0.000205947	0.000459137	-0.00025319	0.678928	0.000314006	0	0.000314006	0.000279116	0.000304079	-2.49625e-05	0.89352	0.000289091	0.00139064	-0.00110155	0.000214826	0.000451671	0	0.000451671	0.42265	0.000169377	0	0.000169377	0.000150557	0.00211103	-0.00196047	0.346594	0.000872428	0.000249689	0.000622739	0.0180895
	ACTAGG	0.000342056	0.000679037	-0.000336981	0.217491	0.00029803	0.00051247	-0.00021444	0.000321857	0.000204162	0.000117695	0.391481	0.000268151	0.000362919	-9.47684e-05	0.518541	0.000380708	0.000898891	-0.000518182	0.135162	0.000367488	0.000557828	-0.00019034	0.000388637	0.000226373	0.000162265	0.327977	0.000241469	0.000444935	-0.000203466	0.326492	0	0	0	/	0	0	0	0	0	0	/	0.000426931	9.43752e-05	0.000332556	0.161399
	ACTAGT	0.000288451	0.000494126	-0.000205675	0.330067	0.000458904	0.00837035	-0.00791144	0.00133795	0.00048836	0.000849593	0.372227	0.000878946	0.000682684	0.000196261	0.567775	0.00032829	0.000679014	-0.000350724	0.376641	0.000521782	0.00855337	-0.00803158	0.00141418	0.000529073	0.000885107	0.362216	0.000761441	0.000842123	-8.06819e-05	0.81951	0	0	0	/	0.000222816	0.00630252	-0.0060797	0.000898339	0.000242718	0.000655621	0.237446	0.00158042	0.000282908	0.00129751	0.0343712
	ACTATC	0.00186499	0.000679037	0.00118596	0.271801	0.000912369	0.000854117	5.82526e-05	0.000905897	0.00101202	-0.000106127	0.848569	0.000793867	0.00989124	-0.00909738	0.218471	0.00192426	0.000219877	0.00170438	0.231565	0.00082942	0.000743771	8.56493e-05	0.000819904	0.000833951	-1.40474e-05	0.979792	0.000738473	0.0116331	-0.0108946	0.217535	0.00183881	0.00210976	-0.000270954	0.842325	0.00121699	0.00210084	-0.000883848	0.0013152	0.00266872	-0.00135353	0.165417	0.0012526	0	0.0012526	0.00183493
	ACTATG	0.000573449	0	0.000573449	0.00886391	0.00056392	0.00051247	5.14498e-05	0.000558203	0.000704093	-0.000145889	0.669985	0.000422338	0.000332996	8.9342e-05	0.607409	0.0003776	0	0.0003776	0.0151853	0.000530302	0.000371885	0.000158417	0.0005127	0.000681619	-0.000168919	0.573085	0.000423143	0.000302729	0.000120414	0.354475	0.00205738	0	0.00205738	0.0299191	0.000994333	0.00210084	-0.00110651	0.00111728	0.00117388	-5.66032e-05	0.0165412	0.000513707	0.000370542	0.000143165	0.692827
	ACTCAG	0.00139211	0.000494126	0.000897979	0.100533	0.00121874	0.000854117	0.000364623	0.00117823	0.000648287	0.000529939	0.0499222	0.000843034	0.00163186	-0.000788829	0.597863	0.000604072	0.000219877	0.000384195	0.466854	0.000644078	0.000557828	8.62497e-05	0.000634495	0.000345424	0.000289071	0.41842	0.000564206	0.00219131	-0.00162711	0.43748	0.00649191	0.00094697	0.00554494	0.0433554	0.00403776	0.00420168	-0.000163922	0.00405597	0.00347671	0.000579265	0.0894097	0.00273594	0.000416747	0.00231919	0.000103149
	ACTCAT	0.000371669	0.00080334	-0.000431672	0.495223	0.000445741	0	0.000445741	0.000396214	0.000456565	-6.03507e-05	0.788428	0.000877168	0.00036086	0.000516308	0.288607	0.000401323	0.000459137	-5.78135e-05	0.921051	0.000334418	0	0.000334418	0.00029726	0.000432131	-0.00013487	0.516711	0.00087716	0.000477261	0.000399899	0.452033	0.000223414	0.00210976	-0.00188635	0.011744	0.000834037	0	0.000834037	0.000741366	0.000539202	0.000202164	0.0112155	0.000431058	0	0.000431058	0.00275926
	ACTCCC	0.000821889	0.00104886	-0.00022697	0.691298	0.000762428	0.000854117	-9.16884e-05	0.000772616	0.000785972	-1.33563e-05	0.952056	0.00141459	0.00205287	-0.000638275	0.0894018	0.000370137	0.000659631	-0.000289493	0.736831	0.000356563	0.000743771	-0.000387208	0.000399586	0.00053741	-0.000137824	0.476106	0.00121775	0.00200233	-0.000784576	0.0635666	0.00434301	0.00210976	0.00223325	0.206609	0.00283934	0.00210084	0.000738504	0.00275729	0.00313426	-0.000376975	0.343678	0.00287245	0.00263921	0.000233243	0.73571
	ACTCCG	0.00204061	0	0.00204061	0.0328498	0.00136258	0.000170823	0.00119176	0.00123016	0.000816325	0.00041384	0.357807	0.000892775	0.00301788	-0.0021251	0.00834118	0.00170702	0	0.00170702	0.0228672	0.000821424	0	0.000821424	0.000730154	0.000272644	0.00045751	0.228191	0.00049919	0.00172244	-0.00122325	0.165194	0.004179	0	0.004179	0.0431197	0.00377568	0.00210084	0.00167484	0.00358959	0.00566707	-0.00207749	0.00655306	0.00366381	0.00775782	-0.00409401	1.91474e-05
	ACTCCT	0.00140445	0.000309215	0.00109524	0.0959721	0.000812121	0.00051247	0.000299651	0.000778826	0.000289515	0.000489312	0.0383504	0.000734721	0.00124086	-0.000506143	0.0600211	0.000851956	0	0.000851956	0.0560245	0.000584974	0.000557828	2.71462e-05	0.000581958	0.000260181	0.000321778	0.0715195	0.000544495	0.00148352	-0.000939029	0.0149512	0.00530575	0.00094697	0.00435878	0.106283	0.0022264	0	0.0022264	0.00197902	0.000541692	0.00143733	0.477779	0.00204353	0.000680168	0.00136336	0.0541959
	ACTCGC	0.000188186	0	0.000188186	0.277829	7.05698e-05	0.000170823	-0.000100254	8.17091e-05	0.000283066	-0.000201357	0.158398	0.000193572	0.00107656	-0.000882991	0.0737337	0.000107328	0	0.000107328	0.42265	4.02479e-05	0.000185943	-0.000145695	5.64362e-05	0.000230507	-0.000174071	0.147023	0.000155608	0.000955259	-0.000799651	0.0534422	0.000898499	0	0.000898499	0.183515	0.000336937	0	0.000336937	0.0002995	0.000951018	-0.000651519	0.169027	0.000511408	0.00142998	-0.000918572	0.2353
	ACTCGG	0.000521094	0.00080334	-0.000282247	0.631834	0.000482721	0	0.000482721	0.000429085	0.000152104	0.000276981	0.0982758	0.000323174	0.000939584	-0.00061641	0.00697964	0.000438726	0.000459137	-2.04106e-05	0.972795	0.000385015	0	0.000385015	0.000342235	0.000106872	0.000235363	0.15255	0.000265511	0.00108834	-0.000822829	0.0350769	0.00093062	0.00210976	-0.00117914	0.115266	0.000876423	0	0.000876423	0.000779042	0.000605035	0.000174007	0.0124726	0.000802878	0.000874163	-7.12853e-05	0.886825
	ACTCTC	0.00316389	0.00290415	0.000259744	0.893193	0.0035806	0.00136659	0.00221401	0.00333459	0.00680161	-0.00346701	0.0790394	0.00507111	0.00177518	0.00329593	0.0363952	0.00313434	0.00317519	-4.08492e-05	0.98245	0.00383989	0.0013016	0.00253829	0.00355786	0.00658775	-0.00302989	0.0901556	0.00524294	0.00220202	0.00304091	0.0737304	0.0038271	0.00189394	0.00193316	0.568902	0.00309686	0.00210084	0.000996018	0.00298619	0.00839171	-0.00540552	0.676391	0.00362885	0.000114351	0.0035145	9.09623e-05
	ACTCTG	0.0005643	0.00154299	-0.000978685	0.168905	0.000970419	0.000683293	0.000287125	0.000938516	0.000411507	0.000527009	0.0100709	0.000630488	0.000261017	0.000369471	0.00212111	0.000282089	0.000640248	-0.000358159	0.856296	0.000494765	0.000557828	-6.30633e-05	0.000501772	0.000143398	0.000358373	0.249483	0.000406962	0.000301038	0.000105924	0.490946	0.00212162	0.00284091	-0.000719289	0.846105	0.00250612	0.00210084	0.000405279	0.00246109	0.00261459	-0.000153497	0.916127	0.00178429	0.000258932	0.00152535	5.76225e-05
	ACTGAG	0.00108319	0.00327088	-0.00218769	0.18802	0.00221481	0	0.00221481	0.00196872	0.000609709	0.00135901	0.0172161	0.000969868	0.000566965	0.000402904	0.0687137	0.000744539	0.00241865	-0.00167411	0.614127	0.00151533	0	0.00151533	0.00134696	0.00047333	0.000873628	0.136326	0.000743389	0.000603634	0.000139755	0.481155	0.00385922	0.00378788	7.13389e-05	0.98832	0.00463762	0	0.00463762	0.00412233	0.00162809	0.00249424	0.944418	0.00205369	0.000440705	0.00161298	0.00343583
	ACTGAT	0.000638407	0.000679037	-4.06304e-05	0.818052	0.000610694	0	0.000610694	0.000542839	0.000548169	-5.33009e-06	0.98123	0.00189844	0.000182252	0.00171619	0.248543	0.000697181	0.000679014	1.81676e-05	0.956321	0.000569471	0	0.000569471	0.000506196	0.000584836	-7.86401e-05	0.738292	0.0019329	0.000152372	0.00178053	0.253612	0.000223414	0.00116279	-0.000939377	0.565446	0.000834937	0	0.000834937	0.000742166	0.000273598	0.000468568	0.780111	0.000884807	0.000228702	0.000656105	0.0590577
	ACTGCC	0.00051764	0.000988252	-0.000470612	0.266166	0.000865579	0.00119576	-0.000330184	0.000902266	0.00111447	-0.000212208	0.337627	0.0010741	0.00284284	-0.00176874	0.00434059	0.000556715	-1.93831e-05	0.000576098	0.636601	0.00045435	0.00111566	-0.000661306	0.000527829	0.000749434	-0.000221606	0.370052	0.000715683	0.0026541	-0.00193842	0.018929	0.000223414	0.00284091	-0.0026175	0.525509	0.00182918	0.00210084	-0.000271661	0.00185936	0.00421179	-0.00235242	0.788977	0.00358903	0.00365815	-6.91208e-05	0.94568
	ACTGCG	0.000552948	0.000739645	-0.000186697	0.842649	0.000742566	0.000341647	0.00040092	0.00069802	0.00022495	0.00047307	0.0791101	0.000380579	0.00148618	-0.00110561	0.00564335	0.000431264	0.000659631	-0.000228367	0.787974	0.000672317	0.000185943	0.000486375	0.000618276	0.000181958	0.000436318	0.201132	0.000328151	0.00123478	-0.000906631	0.00290528	0.00138229	0.00116279	0.000219501	0.881232	0.00128434	0.00210084	-0.000816498	0.00137506	0.000533699	0.000841366	0.886903	0.000781811	0.00269133	-0.00190952	0.0651309
	ACTGCT	0.000538141	0.000863948	-0.000325807	0.389653	0.000965288	0.0126409	-0.0116756	0.00226258	0.000832783	0.0014298	0.312427	0.00207114	0.00345202	-0.00138087	0.251914	0.000579193	0.000898891	-0.000319698	0.205787	0.00044192	0.0102269	-0.00978493	0.00152913	0.000679088	0.000850046	0.467342	0.00163335	0.00389444	-0.00226109	0.124535	0.000223414	0.00116279	-0.000939377	0.565446	0.00284074	0.039916	-0.0370752	0.00696021	0.00217775	0.00478246	0.220353	0.00540332	0.00156782	0.0038355	0.00986644
	ACTGGC	0.000264496	0.000184911	7.95851e-05	0.741276	0.000267087	0.000170823	9.62639e-05	0.000256391	0.00021709	3.9301e-05	0.632515	0.000370001	0.0023823	-0.0020123	0.0379384	0.000301458	0.000219877	8.15813e-05	0.773835	0.000237153	0	0.000237153	0.000210803	3.39956e-05	0.000176807	0.152343	0.000257172	0.00242446	-0.00216729	0.0439291	0	0	0	/	0.000287356	0.00210084	-0.00181348	0.000488855	0.00182628	-0.00133743	0.169511	0.00146884	0.00261048	-0.00114163	0.180062
	ACTGGG	0.000444525	0.00123686	-0.000792333	0.636933	0.00065035	0.000341647	0.000308703	0.00061605	0.000128039	0.000488011	0.0904518	0.000443493	0.00173878	-0.00129529	0.00186952	0.000220962	0.000918274	-0.000697311	0.586235	0.000541349	0.000371885	0.000169464	0.00052252	5.89879e-05	0.000463532	0.0529921	0.000348691	0.00134454	-0.000995849	0.0112232	0.00186608	0.00189394	-2.78548e-05	0.990731	0.00117327	0	0.00117327	0.0010429	0.00070581	0.000337094	0.731596	0.00133962	0.00301873	-0.00167911	0.01942
	AGAGAT	0.00335524	0.00444404	-0.00108881	0.36041	0.00394572	0.00119576	0.00274996	0.00364017	0.00309261	0.000547564	0.689141	0.00280442	0.00640036	-0.00359593	0.0738299	0.00381909	0.00561322	-0.00179413	0.00442403	0.00471724	0.00111566	0.00360158	0.00431706	0.0028763	0.00144076	0.397898	0.00290797	0.00837759	-0.00546963	0.0630461	0	0.00116279	-0.00116279	0.5	0.00080087	0.00210084	-0.00129997	0.000945312	0.00653303	-0.00558772	0.883714	0.00316374	0	0.00316374	0.000324639
	AGAGCC	0.00151511	0.00104886	0.000466254	0.473118	0.00128188	0.00119576	8.61142e-05	0.00127231	0.00045634	0.00081597	0.00175017	0.00096783	0.00197925	-0.00101142	0.0554552	0.000792602	0.000439754	0.000352849	0.603787	0.000636084	0.000743771	-0.000107687	0.000648049	0.000210676	0.000437374	0.0446025	0.000607288	0.00172853	-0.00112124	0.0761898	0.00604508	0.00327255	0.00277253	0.261164	0.00435786	0.00630252	-0.00194466	0.00457393	0.00262346	0.00195047	0.508763	0.00352449	0.00351509	9.40002e-06	0.992208
	AGAGCG	0.000889346	0.00080334	8.6006e-05	0.905236	0.00109798	0.000341647	0.000756335	0.00101394	0.000856259	0.000157685	0.776164	0.000881042	0.00406345	-0.00318241	0.0340328	0.000913699	0.00113815	-0.000224451	0.819136	0.00126508	0.000371885	0.0008932	0.00116584	0.00085785	0.000307991	0.606695	0.000932694	0.00439271	-0.00346001	0.0413101	0.000675085	0	0.000675085	0.22652	0.000540513	0	0.000540513	0.000480456	0.000956522	-0.000476066	0.120127	0.000883307	0.00258277	-0.00169947	0.0313701
	AGAGCT	0.000621359	0.000988252	-0.000366893	0.365086	0.000965278	0.000170823	0.000794455	0.000877006	0.00074037	0.000136635	0.763036	0.000701813	0.00156594	-0.000864126	0.147352	0.00040754	0.000459137	-5.15968e-05	0.931226	0.000427394	0	0.000427394	0.000379906	0.000802834	-0.000422928	0.445231	0.000445168	0.0020055	-0.00156033	0.0836615	0.00186124	0.00327255	-0.00141131	0.488837	0.0032642	0.00210084	0.00116336	0.00313494	0.000509932	0.00262501	0.939392	0.00214908	0.000207499	0.00194159	0.00515352
	AGAGGC	0.00185368	0.00259184	-0.000738167	0.493068	0.00191626	0.00051247	0.00140379	0.00176028	0.00106002	0.000700263	0.0464026	0.00181859	0.00662246	-0.00480387	0.0886912	0.0016084	0.00221815	-0.00060975	0.721386	0.00137033	0.000371885	0.00099844	0.00125939	0.000675512	0.000583875	0.170382	0.0014033	0.00691798	-0.00551467	0.0893162	0.00389618	0.00305673	0.000839453	0.645654	0.00399341	0.00210084	0.00189257	0.00378313	0.00480178	-0.00101865	0.517158	0.00449009	0.00383541	0.000654683	0.469379
	AGAGGG	0.0118775	0.00314967	0.00872779	0.107215	0.008442	0.00956611	-0.00112411	0.0085669	0.00684361	0.00172329	0.417457	0.0104995	0.0259916	-0.0154922	0.0618244	0.0117446	0.00273544	0.00900918	0.121423	0.00881636	0.00929714	-0.000480773	0.00886978	0.00656089	0.00230889	0.340876	0.0103603	0.029477	-0.0191168	0.0617386	0.0138132	0.00676092	0.00705231	0.368917	0.00801393	0.012605	-0.00459112	0.00852405	0.0104552	-0.0019311	0.781652	0.0123236	0.0103888	0.00193482	0.540229
	AGATAT	0.00193443	0.00252815	-0.000593715	0.808576	0.00194819	0.00837035	-0.00642216	0.00266176	0.0101228	-0.00746104	0.180519	0.00487795	0.0105789	-0.00570095	0.0122839	0.00222829	0.00309766	-0.000869374	0.758838	0.00236992	0.00911119	-0.00674127	0.00311895	0.011302	-0.008183	0.192286	0.00548879	0.013339	-0.00785023	0.00447972	0	0	0	/	0	0	0	0	0.000531208	-0.000531208	/	8.56788e-05	5.71755e-05	2.85033e-05	0.783985
	AGATCC	0.0120622	0.00104886	0.0110133	0.0302657	0.00507212	0.00256235	0.00250977	0.00479326	0.000294932	0.00449833	0.0478409	0.00164646	0.0010114	0.000635053	0.391357	0.0138107	0.000659631	0.013151	0.0363057	0.00555655	0.00278914	0.00276741	0.00524906	0.00028754	0.00496152	0.0632602	0.00178474	0.00122408	0.000560662	0.512582	0.000675085	0.00210976	-0.00143468	0.0520043	0.00129077	0	0.00129077	0.00114735	0.000485437	0.000661914	0.0469133	0.000667771	0.000273666	0.000394105	0.129547
	AGATCG	0.0012185	0.00117316	4.53421e-05	0.895838	0.0011922	0.000170823	0.00102137	0.00107871	0.000268491	0.000810221	0.00228495	0.00076211	0.00120367	-0.000441561	0.415643	0.000986823	0.000659631	0.000327192	0.708943	0.000430478	0.000185943	0.000244535	0.000403307	0.000220948	0.000182359	0.637737	0.000545815	0.00156709	-0.00102127	0.199867	0.00257329	0.00189394	0.000679352	0.786332	0.00413714	0	0.00413714	0.00367746	0.000539202	0.00313825	0.525419	0.00184567	0.000243194	0.00160248	0.00533281
	AGATCT	0.00816735	0.00148238	0.00668498	0.0879378	0.00394195	0.000170823	0.00377112	0.00352293	0.00024352	0.00327941	0.0430101	0.00145699	0.00420677	-0.00274978	0.244139	0.00912504	0.00203704	0.00708799	0.0904751	0.00458995	0.000185943	0.00440401	0.00410062	0.000266544	0.00383408	0.0347197	0.00168125	0.0053605	-0.00367925	0.240525	0.000483793	0	0.000483793	0.42265	0.000181422	0	0.000181422	0.000161264	0	0.000161264	0.346594	8.20734e-05	0	8.20734e-05	0.164947
	AGATGC	0.00111504	0.000184911	0.000930133	0.0466257	0.000638808	0.00051247	0.000126337	0.00062477	0.000724223	-9.9453e-05	0.685556	0.0011612	0.00237264	-0.00121144	0.016801	0.00105666	0.000219877	0.000836781	0.117253	0.000680136	0.000371885	0.00030825	0.000645886	0.000356147	0.000289739	0.260536	0.000895372	0.00265929	-0.00176392	0.0121471	0.001797	0	0.001797	0.183515	0.000673874	0.00210084	-0.00142697	0.000832426	0.00400493	-0.0031725	0.0828779	0.00381216	0.00155556	0.0022566	0.0331716
	AGATGG	0.00606809	0.0056203	0.000447799	0.773112	0.00574738	0.00409976	0.00164761	0.00556431	0.00252506	0.00303925	0.0386865	0.00407336	0.00420942	-0.000136066	0.882163	0.00358942	0.0015779	0.00201152	0.0165864	0.00256066	0.00316103	-0.000600365	0.00262737	0.00196202	0.000665344	0.594508	0.00254851	0.00442431	-0.0018758	0.106571	0.0235183	0.0189878	0.00453049	0.317742	0.0200241	0.0147059	0.00531826	0.0194332	0.00685777	0.0125755	0.87086	0.0138828	0.00345543	0.0104274	1.84169e-08
	AGCAGG	0.00269861	0.0018522	0.000846406	0.371564	0.00244835	0.00239153	5.68225e-05	0.00244204	0.00126145	0.00118058	0.00216562	0.0018632	0.0108962	-0.00903299	0.00732838	0.00115208	0	0.00115208	0.118803	0.000501167	0.000743771	-0.000242604	0.000528123	0.000468129	5.99932e-05	0.859684	0.000470312	0.00982101	-0.0093507	0.0129623	0.015027	0.00865486	0.00637215	0.423693	0.0119984	0.0210084	-0.00901002	0.0129995	0.0087451	0.00425439	0.347582	0.0117387	0.0160894	-0.00435062	0.191928
	AGCATC	0.00253654	0.00141868	0.00111786	0.394688	0.00184384	0.00051247	0.00133137	0.00169591	0.00191217	-0.000216255	0.69364	0.00218287	0.00283791	-0.00065504	0.341719	0.00136558	0.000898891	0.000466688	0.205837	0.00091166	0	0.00091166	0.000810364	0.000521203	0.000289161	0.50804	0.00114821	0.00282627	-0.00167805	0.0383696	0.0106115	0.00465116	0.00596034	0.418777	0.00692509	0.00630252	0.000622571	0.00685592	0.0145245	-0.0076686	0.718639	0.00987992	0.0029848	0.00689512	1.20712e-05
	AGCATG	0.00121186	0.00179159	-0.000579736	0.547374	0.00122264	0.00051247	0.000710169	0.00114373	0.00130626	-0.000162528	0.627748	0.000927952	0.000963719	-3.57668e-05	0.830066	0.00102547	0.00113815	-0.000112679	0.898711	0.000706881	0.000557828	0.000149052	0.000690319	0.000979814	-0.000289495	0.476268	0.000665473	0.000928639	-0.000263166	0.187943	0.00273246	0.00421952	-0.00148706	0.188894	0.0035403	0	0.0035403	0.00314693	0.00428473	-0.0011378	0.246684	0.00271316	0.00121349	0.00149967	0.0279542
	AGCCAT	0.000620109	0.000494126	0.000125983	0.593387	0.000796617	0.00102494	-0.000228323	0.000821987	0.000466393	0.000355594	0.219122	0.000615686	0.000475119	0.000140567	0.396889	0.000320827	0.000459137	-0.000138309	0.814997	0.000597676	0.000743771	-0.000146095	0.000613909	0.000346616	0.000267293	0.423328	0.000435593	0.000490194	-5.46006e-05	0.743446	0.00276458	0.00116279	0.00160179	0.399102	0.00207523	0.00420168	-0.00212645	0.0023115	0.00166392	0.00064758	0.496042	0.00201942	0.000441199	0.00157822	0.00749132
	AGCCCC	0.000116321	0.000309215	-0.000192893	0.64421	0.000285835	0.00153741	-0.00125158	0.000424899	0.000357231	6.76675e-05	0.735248	0.000627035	0.0022372	-0.00161016	0.00581875	0.000129806	0	0.000129806	0.206095	0.000139322	0.000371885	-0.000232563	0.000165163	0.000148481	1.66822e-05	0.868034	0.000331687	0.00189807	-0.00156638	0.0105535	0	0.00094697	-0.00094697	0.5	0.000697201	0.0147059	-0.0140087	0.00225372	0.00253795	-0.000284229	0.501119	0.00294128	0.00417224	-0.00123097	0.310867
	AGCCCG	0.000645314	0	0.000645314	0.019183	0.00165127	0.00051247	0.0011388	0.00152473	0.000270993	0.00125374	0.309886	0.000977384	0.00498562	-0.00400824	0.115416	0.000732722	0	0.000732722	0.0148328	0.00191325	0.000185943	0.00172731	0.00172133	0.000152723	0.0015686	0.304296	0.000962288	0.00504747	-0.00408518	0.155788	0	0	0	/	0.000287356	0.00420168	-0.00391432	0.000722281	0.00150442	-0.00078214	0.189235	0.00163346	0.00456731	-0.00293384	0.00690765
	AGCCCT	0.000148175	0	0.000148175	0.093818	0.000161095	0.000683293	-0.000522198	0.000219117	0.000205248	1.38698e-05	0.906139	0.000202448	0.000458743	-0.000256295	0.0979415	0.000122343	0	0.000122343	0.288016	4.58786e-05	0.000557828	-0.00051195	0.000102762	0.000193394	-9.06321e-05	0.254051	0.000141616	0.000596055	-0.000454439	0.0545234	0.000451671	0	0.000451671	0.42265	0.000615009	0.00210084	-0.00148583	0.000780102	0.000389454	0.000390648	0.109093	0.000684035	0	0.000684035	0.00116449
	AGCCGC	0.00448582	0.00259184	0.00189397	0.185917	0.00310045	0.00102494	0.00207551	0.00286983	0.000339928	0.00252991	0.000791109	0.0013752	0.0103659	-0.00899065	0.00711822	0.00416124	0.00131926	0.00284198	0.259525	0.00208541	0.000371885	0.00171353	0.00189502	0.000175586	0.00171944	0.0334857	0.000719096	0.00697841	-0.00625931	0.029446	0.00710759	0.00632928	0.000778313	0.607831	0.00701611	0.00840336	-0.00138725	0.00717025	0.00160022	0.00557004	0.397417	0.00563436	0.0238912	-0.0182568	2.43788e-05
	AGCCGG	0.000864104	0.00179159	-0.000927488	0.392073	0.00148726	0.00102494	0.000462317	0.00143589	0.000230469	0.00120542	0.00446018	0.000928924	0.0143052	-0.0133762	0.0183011	0.000355122	0	0.000355122	0.0309624	8.55418e-05	0.000185943	-0.000100401	9.66975e-05	9.55143e-05	1.18321e-06	0.994715	0.000201753	0.00953639	-0.00933463	0.0573124	0.004179	0.00727625	-0.00309725	0.0635104	0.00666435	0.0105042	-0.00383985	0.007091	0.00167741	0.00541359	0.909668	0.00551592	0.0319882	-0.0264723	0.00043208
	AGCCTC	0.0019779	0.00308906	-0.00111116	0.532358	0.00304648	0.000341647	0.00270483	0.00274594	0.0015911	0.00115484	0.202115	0.00168823	0.00328529	-0.00159706	0.4336	0.000911837	-0.00137741	0.00228925	0.341467	0.000896106	0	0.000896106	0.000796539	0.00105963	-0.000263092	0.801571	0.000697846	0.00316895	-0.0024711	0.320677	0.00903308	0.0152837	-0.00625057	0.311606	0.0107743	0.00420168	0.00657261	0.010044	0.00705706	0.00298694	0.364902	0.00719456	0.00355355	0.00364101	0.000306069
	AGCCTG	0.000869799	0.0036407	-0.00277091	0.252566	0.00180946	0.00119576	0.000613692	0.00174127	0.000867693	0.000873574	0.11965	0.00111852	0.00150007	-0.000381558	0.233414	0.000174761	0.00131926	-0.0011445	0.5443	0.000591704	0.000557828	3.38761e-05	0.00058794	0.000420257	0.000167683	0.634859	0.00055874	0.00134843	-0.000789689	0.15927	0.00575258	0.0119274	-0.00617483	0.390505	0.00723338	0.00840336	-0.00116999	0.00736337	0.00490168	0.00246169	0.474774	0.00480493	0.00236979	0.00243515	0.00743887
	AGCGAT	0.00029635	0	0.00029635	0.093818	0.000276042	0	0.000276042	0.000245371	3.94633e-05	0.000205908	0.0293831	8.64317e-05	0.000100237	-1.38053e-05	0.798328	0.000198485	0	0.000198485	0.0461531	0.000127286	0	0.000127286	0.000113143	4.63499e-05	6.6793e-05	0.356771	4.43195e-05	7.55855e-05	-3.1266e-05	0.527291	0.000935464	0	0.000935464	0.183984	0.000860972	0	0.000860972	0.000765308	0	0.000765308	0.0411134	0.000257098	0.000138083	0.000119014	0.514236
	AGCGCC	0.000216586	0	0.000216586	0.0283722	0.000124458	0	0.000124458	0.000110629	5.30475e-05	5.75815e-05	0.314784	0.000102247	0.00397693	-0.00387468	0.0069551	0.000247794	0	0.000247794	0.0294424	0.000145777	0	0.000145777	0.00012958	0	0.00012958	0.0483723	6.76986e-05	0.0026316	-0.0025639	0.0234925	0	0	0	/	0	0	0	0	0.000541692	-0.000541692	/	0.000429073	0.00965116	-0.00922208	0.0022665
	AGCGCG	0	0	0	/	0	0	0	0	0	0	/	9.48617e-05	0.00230757	-0.0022127	0.000114519	0	0	0	/	0	0	0	0	0	0	/	9.12705e-05	0.00190527	-0.001814	0.000480744	0	0	0	/	0	0	0	0	0	0	/	0.000114961	0.00405766	-0.0039427	0.000501576
	AGCGCT	0	0	0	/	0	0	0	0	0	0	/	0	0.000119804	-0.000119804	0.124463	0	0	0	/	0	0	0	0	0	0	/	0	0.000151126	-0.000151126	0.137833	0	0	0	/	0	0	0	0	0	0	/	0	0	0	/
	AGCGGC	0.00250094	0.00135807	0.00114286	0.226028	0.00132061	0.000683293	0.000637315	0.0012498	0.000418734	0.000831061	0.076286	0.00158263	0.0133899	-0.0118072	0.000666944	0.00190861	0.00179778	0.000110833	0.52378	0.00121803	0.000371885	0.000846144	0.00112401	0.000313901	0.000810113	0.028156	0.00118196	0.00903147	-0.00784951	0.00196421	0.00548089	0	0.00548089	0.289294	0.00205533	0.00420168	-0.00214635	0.00229382	0.00147284	0.00082098	0.149149	0.00457796	0.0300768	-0.0254989	0.000271905
	AGCGGG	0.000434423	0.000679037	-0.000244615	0.406752	0.000375905	0.000341647	3.42586e-05	0.000372099	0.000101407	0.000270692	0.0402224	0.000337424	0.00512102	-0.0047836	0.00165718	0.000434372	-0.000459137	0.000893509	0.263286	0.000100959	0.000185943	-8.49833e-05	0.000110402	6.407e-05	4.6332e-05	0.783592	0.000151781	0.00295771	-0.00280593	0.0238009	0.000451671	0.00421952	-0.00376785	0.0117433	0.00122426	0.00210084	-0.000876583	0.00132166	0.000420333	0.000901322	0.00818961	0.00166001	0.0139303	-0.0122703	0.000194152
	AGCTAT	0.00017213	0.000309215	-0.000137084	0.734375	0.000194617	0.000170823	2.3794e-05	0.000191974	0.000126677	6.52968e-05	0.444944	0.000152163	0.000367152	-0.000214989	0.156543	0.000198485	0	0.000198485	0.0461531	0.000143569	0.000185943	-4.23739e-05	0.000148277	0.000143301	4.97638e-06	0.950877	0.000153473	0.000491778	-0.000338305	0.133424	0	0.00094697	-0.00094697	0.5	0.000236742	0	0.000236742	0.000210438	0	0.000210438	0.576908	6.10948e-05	0	6.10948e-05	0.325309
	AGCTCC	0.00381993	0.00475326	-0.000933331	0.469	0.00406169	0.00051247	0.00354921	0.00366733	0.000639879	0.00302745	0.000390273	0.00214103	0.00911871	-0.00697768	0.0733155	0.00144741	-0.000937657	0.00238507	0.409528	0.000235222	0	0.000235222	0.000209087	0.000264269	-5.51822e-05	0.920326	0.000540219	0.00861069	-0.00807047	0.111053	0.0198953	0.0234232	-0.00352791	0.580272	0.0206551	0.00630252	0.0143526	0.0190604	0.00353261	0.0155278	0.501249	0.0104294	0.0118848	-0.00145535	0.519227
	AGCTCG	0.000208687	0.000618429	-0.000409742	0.626688	0.000232865	0	0.000232865	0.000206991	6.656e-05	0.000140431	0.349668	0.00341476	0.00105927	0.00235549	0.280984	0.000129806	0.000459137	-0.000329331	0.602983	0.000163461	0	0.000163461	0.000145299	3.86473e-05	0.000106652	0.346807	0.00360319	0.00104887	0.00255432	0.267483	0.000898499	0.00094697	-4.8471e-05	0.968616	0.000573679	0	0.000573679	0.000509937	0.000273598	0.000236339	0.725259	0.000918244	0.00117954	-0.000261295	0.552935
	AGCTGC	0.000558643	0.00117316	-0.00061452	0.0831227	0.000667693	0.000341647	0.000326046	0.000631465	0.000310015	0.000321451	0.0851729	0.000688991	0.00312649	-0.0024375	0.00532393	0.000532991	0.000439754	9.32376e-05	0.877491	0.000378947	0.000185943	0.000193005	0.000357502	-7.44892e-05	0.000431992	0.0187296	0.000291788	0.00253347	-0.00224168	0.0458808	0.000483793	0.00305673	-0.00257294	0.106133	0.0014706	0.00210084	-0.000630237	0.00154063	0.00408583	-0.0025452	0.229689	0.00390464	0.00543047	-0.00152583	0.0883356
	AGGATC	0.00092682	0.00216141	-0.00123459	0.0819398	0.0012705	0.000170823	0.00109967	0.00114831	0.0002683	0.000880012	0.0068059	0.000640306	0.000828903	-0.000188597	0.206709	2.6832e-05	0.000439754	-0.000412922	0.519688	0.000332637	0.000185943	0.000146694	0.000316338	8.47528e-05	0.000231585	0.084357	0.000298869	0.000873836	-0.000574968	0.0211903	0.00693389	0.00727625	-0.000342358	0.887199	0.0053899	0	0.0053899	0.00479103	0.00183266	0.00295836	0.0634911	0.00255845	0.000771025	0.00178743	0.000944301
	AGGATG	0.00686996	0.00599012	0.000879843	0.462744	0.00548677	0.00854117	-0.0030544	0.00582615	0.00415564	0.00167051	0.264593	0.00477107	0.00300194	0.00176912	0.0801575	0.00404414	0.00267729	0.00136685	0.481221	0.00253156	0.00223131	0.000300247	0.0024982	0.0032075	-0.000709298	0.635133	0.00272098	0.00221929	0.00050169	0.607104	0.0244455	0.0154995	0.00894608	0.268754	0.0183207	0.0798319	-0.0615113	0.0251553	0.0129075	0.0122477	0.227444	0.0190368	0.00539481	0.013642	1.02691e-05
	AGGCAT	0.000403523	0.000679037	-0.000275514	0.243633	0.00046032	0.000170823	0.000289497	0.000428154	0.000282494	0.000145661	0.287045	0.000335456	0.000293619	4.18376e-05	0.682073	0.000293996	0.000439754	-0.000145758	0.797968	0.000342178	0.000185943	0.000156235	0.000324819	0.000303824	2.0995e-05	0.888005	0.000298222	0.000338337	-4.01147e-05	0.75539	0.00115403	0.00094697	0.000207065	0.871956	0.000907148	0	0.000907148	0.000806354	0.000121359	0.000684994	0.907501	0.000558908	0.000104363	0.000454545	0.00726799
	AGGCCC	0.00120047	0	0.00120047	0.0269474	0.000928764	0.00102494	-9.61762e-05	0.00093945	0.00134454	-0.000405089	0.470849	0.000802425	0.00312331	-0.00232088	0.131747	0.00119962	0	0.00119962	0.0674691	0.0010134	0.000929714	8.369e-05	0.0010041	0.000540116	0.000463989	0.17383	0.000697274	0.0026868	-0.00198953	0.0518175	0.00157358	0	0.00157358	0.192317	0.000827736	0.00210084	-0.0012731	0.000969192	0.00996142	-0.00899223	0.0378757	0.00213983	0.00396088	-0.00182105	0.527293
	AGGCCG	0.000103719	0.000184911	-8.11924e-05	0.739082	0.000171598	0.000170823	7.74284e-07	0.000171512	0.000500592	-0.000329081	0.113713	0.000353657	0.00792235	-0.00756869	0.0889403	-8.04959e-05	0.000219877	-0.000300373	0.38488	-2.80709e-05	0.000185943	-0.000214014	-4.29156e-06	0.000459672	-0.000463964	0.0705251	0.000217103	0.00697142	-0.00675432	0.15516	0.00137745	0	0.00137745	0.217413	0.00122947	0	0.00122947	0.00109286	0.000827169	0.000265694	0.134774	0.0014447	0.0113075	-0.00986277	0.00552008
	AGGCCT	0	0.000309215	-0.000309215	0.5	7.73036e-05	0.000170823	-9.35197e-05	8.76947e-05	1.01729e-05	7.75218e-05	0.297117	5.9172e-05	0.000144853	-8.56807e-05	0.119521	0	0.000459137	-0.000459137	0.5	0.000114784	0.000185943	-7.11585e-05	0.000122691	1.11037e-05	0.000111587	0.305725	6.51306e-05	0.000175959	-0.000110829	0.113173	0	0	0	/	0	0	0	0	0	0	/	8.31626e-05	4.71876e-05	3.5975e-05	0.638853
	AGGCGC	4.44563e-05	0	4.44563e-05	0.42265	1.66711e-05	0	1.66711e-05	1.48188e-05	5.98092e-05	-4.49904e-05	0.334861	5.89072e-05	0.00362968	-0.00357077	0.000321474	4.93097e-05	0	4.93097e-05	0.42265	1.84911e-05	0	1.84911e-05	1.64366e-05	5.74537e-05	-4.10171e-05	0.429281	2.63633e-05	0.00242021	-0.00239385	0.00651205	0	0	0	/	0	0	0	0	0.000121359	-0.000121359	/	0.000262131	0.00880037	-0.00853823	0.0150117
	AGGCGG	0.00305073	0.0020402	0.00101053	0.653485	0.0033706	0.000683293	0.00268731	0.00307201	0.00103622	0.00203579	0.0103083	0.00271876	0.0238087	-0.02109	0.00745969	0.00118771	0.000219877	0.000967832	0.0626487	0.000850051	0.000185943	0.000664108	0.000776261	0.000359508	0.000416753	0.147262	0.00120047	0.0159041	-0.0147037	0.00870428	0.0173672	0.00568182	0.0116854	0.235354	0.01452	0.00630252	0.00821752	0.013607	0.00759717	0.00600981	0.369589	0.0130194	0.0525163	-0.0394969	0.00083959
	AGGGAT	0.000103719	0	0.000103719	0.280984	9.16595e-05	0.000683293	-0.000591634	0.000157397	0.000687938	-0.000530542	0.00742099	0.000478013	0.000320741	0.000157273	0.161973	0.000122343	0	0.000122343	0.288016	0.000115016	0.000371885	-0.00025687	0.000143557	0.000368978	-0.000225421	0.122691	0.000290398	0.00024665	4.37474e-05	0.586385	0	0	0	/	0	0.00420168	-0.00420168	0.000466853	0.00352673	-0.00305988	0.346594	0.00191264	0.000607504	0.00130514	0.0401065
	AGGGCC	0.000383021	0	0.000383021	0.207788	0.000143633	0	0.000143633	0.000127674	0.000116672	1.10019e-05	0.908822	0.000249083	0.00134164	-0.00109256	0.0164558	0.000393861	0	0.000393861	0.256815	0.000147698	0	0.000147698	0.000131287	7.16162e-05	5.96707e-05	0.576592	0.000214607	0.000997229	-0.000782622	0.0238266	0.000446828	0	0.000446828	0.42265	0.00016756	0	0.00016756	0.000148943	0.000412339	-0.000263397	0.346594	0.000557965	0.00280372	-0.00224576	0.0437191
	AGGGCG	0.000229189	0.000184911	4.42775e-05	0.860464	0.000132174	0.000341647	-0.000209473	0.000155448	0.000282015	-0.000126567	0.337408	0.00027571	0.00529673	-0.00502102	0.000211173	0.000255257	0	0.000255257	0.19364	9.57213e-05	0.000185943	-9.02214e-05	0.000105746	0.000223334	-0.000117588	0.375624	0.000230543	0.00436453	-0.00413398	0.000398079	0	0.00116279	-0.00116279	0.5	0.000290698	0.00210084	-0.00181014	0.000491825	0.00087313	-0.000381305	0.66634	0.000696349	0.00955878	-0.00886243	0.000867023
	AGGGGC	0.000416125	0	0.000416125	0.0310039	0.000156047	0.000341647	-0.0001856	0.000176669	0.000454854	-0.000278185	0.116323	0.000467418	0.0046082	-0.00414078	0.000729158	0.000401323	0	0.000401323	0.0900551	0.000150496	0	0.000150496	0.000133774	0.000282633	-0.000148858	0.241077	0.000293558	0.00428201	-0.00398845	0.00159075	0.000675085	0	0.000675085	0.22652	0.000253157	0.00420168	-0.00394852	0.000691882	0.00207611	-0.00138423	0.175865	0.00221214	0.0057441	-0.00353196	0.00027147
	AGGGGG	0.00136348	0.000494126	0.000869359	0.0209721	0.000860554	0.00324564	-0.00238509	0.00112556	0.0019273	-0.00080174	0.0480875	0.0027446	0.0123894	-0.00964484	0.00798598	0.00139996	0.000679014	0.000720949	0.18782	0.000975293	0.00316103	-0.00218573	0.00121815	0.00194164	-0.000723484	0.125288	0.00270114	0.0120741	-0.00937299	0.00524462	0.00135017	0	0.00135017	0.22652	0.000506314	0.00420168	-0.00369537	0.00091691	0.00225619	-0.00133928	0.113944	0.00380117	0.0126404	-0.00883921	0.0494602
	ATATCC	0.000802638	0.000309215	0.000493423	0.322429	0.00107158	0.000683293	0.000388289	0.00102844	0.00119995	-0.000171507	0.732647	0.00144871	0.00311803	-0.00166931	0.505005	0.000907483	0.000459137	0.000448346	0.498926	0.00122761	0.000743771	0.000483843	0.00117385	0.00121795	-4.40927e-05	0.94266	0.00149456	0.00439739	-0.00290282	0.433516	0	0	0	/	0.000287356	0	0.000287356	0.000255428	0.00119675	-0.000941322	0.346594	0.00128002	0	0.00128002	0.000106707
	ATATCG	0.00022004	0	0.00022004	0.0402171	8.2515e-05	0	8.2515e-05	7.33467e-05	0	7.33467e-05	0.0964854	0.000119013	4.0856e-05	7.81571e-05	0.198159	0.000252148	0	0.000252148	0.041608	9.45557e-05	0	9.45557e-05	8.40495e-05	0	8.40495e-05	0.097071	0.000133975	3.19826e-05	0.000101992	0.117588	0	0	0	/	0	0	0	0	0	0	/	3.98248e-05	0.000138831	-9.90063e-05	0.519255
	ATATGC	0.000631462	0.000863948	-0.000232486	0.582815	0.000582498	0.00051247	7.00281e-05	0.000574717	0.000575753	-1.03536e-06	0.995595	0.000476755	0.00106128	-0.000584525	0.121297	0.000737166	0.00111877	-0.000381601	0.417817	0.000714691	0.000557828	0.000156863	0.000697262	0.000602664	9.45979e-05	0.668641	0.000542253	0.00126712	-0.000724869	0.0890565	0	0	0	/	0	0	0	0	0.000363197	-0.000363197	/	8.83386e-05	0.000104363	-1.60246e-05	0.851726
	ATCATG	0.00121406	0.00284354	-0.00162948	0.580276	0.00240046	0.00256235	-0.000161893	0.00241845	0.000991842	0.0014266	0.0478123	0.00165056	0.000419859	0.0012307	3.9628e-05	0.0010985	0.00319457	-0.00209607	0.531509	0.00234412	0.00111566	0.00122847	0.00220763	0.000531711	0.00167592	0.0252486	0.00126239	0.000350005	0.000912382	0.00244759	0.00186608	0.00189394	-2.78548e-05	0.990731	0.00270378	0.0189076	-0.0162038	0.0045042	0.004721	-0.000216794	0.395996	0.00501607	0.000711874	0.00430419	3.52886e-06
	ATCCCC	0.00067151	0.00080334	-0.00013183	0.824151	0.000558181	0.00051247	4.57111e-05	0.000553102	0.00212711	-0.001574	0.0950485	0.00147808	0.00294894	-0.00147086	0.00605616	0.000250903	0.000219877	3.10257e-05	0.921479	0.000287332	0	0.000287332	0.000255406	0.00218866	-0.00193325	0.0768496	0.00116473	0.00274599	-0.00158126	0.00323396	0.00408263	0.00189394	0.00218869	0.454695	0.00200447	0.00630252	-0.00429805	0.00248203	0.0017003	0.000781734	0.813537	0.00363865	0.00369216	-5.35147e-05	0.944979
	ATCCCG	0.000251894	0.00080334	-0.000551446	0.414816	0.000416969	0.000170823	0.000246145	0.000389619	5.30475e-05	0.000336572	0.0256886	0.000410522	0.000633309	-0.000222787	0.231087	0.000267164	0.000219877	4.72867e-05	0.876552	0.000155156	0.000185943	-3.07872e-05	0.000158576	4.61055e-05	0.000112471	0.178842	0.000303781	0.000649134	-0.000345353	0.102808	0.000223414	0.00189394	-0.00167053	0.538803	0.00106744	0	0.00106744	0.000948834	0.000146735	0.000802098	0.705417	0.000995798	0.000673156	0.000322642	0.311168
	ATCCGC	0.000539133	0.000309215	0.000229919	0.630878	0.000495667	0.00051247	-1.68034e-05	0.000497534	0.000130088	0.000367446	0.105813	0.000273374	0.00150065	-0.00122727	0.133416	0.000464402	0	0.000464402	0.143493	0.000438421	0	0.000438421	0.000389708	2.39862e-05	0.000365722	0.159081	0.000166684	0.00182019	-0.0016535	0.143295	0.00135501	0.00094697	0.000408044	0.820967	0.000744873	0.00630252	-0.00555765	0.00136239	0.00103087	0.000331517	0.759341	0.00116705	0.000746321	0.000420729	0.311285
	ATCCGG	0.0279433	0.0105461	0.0173972	0.356948	0.0144762	0.000170823	0.0143054	0.0128868	0.000148179	0.0127386	0.0594783	0.00414879	0.000289925	0.00385886	0.0542862	0.0300809	0.00991384	0.0201671	0.353852	0.014924	0.000185943	0.0147381	0.0132865	3.50899e-05	0.0132514	0.0764972	0.0042622	0.000373964	0.00388823	0.0764887	0.00783724	0.00938601	-0.00154878	0.333133	0.00724156	0	0.00724156	0.00643694	0.00111336	0.00532358	0.02258	0.00248964	0	0.00248964	0.000133111
	ATCGCC	0.00216513	0.000739645	0.00142549	0.264698	0.00153338	0.000170823	0.00136256	0.00138199	0.000508802	0.000873185	0.040379	0.00085543	0.00350829	-0.00265286	0.0144428	0.00220563	0.000879507	0.00132612	0.345955	0.00119049	0	0.00119049	0.00105821	0.00036509	0.000693121	0.102423	0.000685416	0.00309162	-0.00240621	0.00893445	0.00183396	0	0.00183396	0.0528464	0.00252044	0.00210084	0.000419596	0.00247381	0.00182093	0.000652886	0.028035	0.00195508	0.0046661	-0.00271102	0.0747839
	ATCGCG	0	0	0	/	0	0	0	0	0	0	/	1.23157e-05	0.000151291	-0.000138976	0.0788738	0	0	0	/	0	0	0	0	0	0	/	0	0.000184216	-0.000184216	0.0642487	0	0	0	/	0	0	0	0	0	0	/	0.000192048	0	0.000192048	0.0636328
	ATCGGC	0	0.000494126	-0.000494126	0.156894	0.00019244	0.000170823	2.16166e-05	0.000190038	0.000182147	7.89131e-06	0.94657	0.000607189	0.00497466	-0.00436747	0.190677	0	0	0	/	9.06454e-05	0.000185943	-9.52973e-05	0.000101234	0.000143398	-4.21645e-05	0.676801	0.000485338	0.00258524	-0.00209991	0.130939	0	0.00210976	-0.00210976	0.0648982	0.00052744	0	0.00052744	0.000468836	0.000541692	-7.28565e-05	0.00463297	0.00132517	0.0113571	-0.0100319	0.185276
	ATGCCC	0.000232642	0.000494126	-0.000261483	0.245692	0.000263537	0.000854117	-0.00059058	0.000329157	0.000449506	-0.000120349	0.531542	0.000537124	0.00154156	-0.00100443	0.0500911	0.000156637	0	0.000156637	0.234338	5.87391e-05	0.000743771	-0.000685032	0.000134854	0.000180267	-4.54134e-05	0.668002	0.000241578	0.00114187	-0.000900291	0.0456627	0.000898499	0.00210976	-0.00121126	0.101507	0.00108719	0.00210084	-0.00101365	0.00119982	0.00325263	-0.00205281	0.0534535	0.00311588	0.00321178	-9.59051e-05	0.9108
	ATGCGC	6.84113e-05	0	6.84113e-05	0.217869	2.56542e-05	0	2.56542e-05	2.28038e-05	1.18427e-05	1.0961e-05	0.590976	4.21546e-05	0.000259215	-0.000217061	0.0363098	7.61416e-05	0	7.61416e-05	0.216913	2.85531e-05	0	2.85531e-05	2.53805e-05	1.28824e-05	1.24981e-05	0.578651	4.10828e-05	0.000312634	-0.000271551	0.0563559	0	0	0	/	0	0	0	0	0	0	/	6.81711e-05	0.000116603	-4.8432e-05	0.600346
	ATGGCC	4.44563e-05	0	4.44563e-05	0.42265	0.000122201	0.000341647	-0.000219446	0.000146584	0.00032298	-0.000176396	0.113126	0.000314231	0.00204552	-0.00173129	0.00242055	4.93097e-05	0	4.93097e-05	0.42265	8.76283e-05	0.000371885	-0.000284257	0.000119212	0.000142206	-2.2994e-05	0.777826	0.000254548	0.00174799	-0.00149344	0.0103228	0	0	0	/	0.000222816	0	0.000222816	0.000198059	0.00216747	-0.00196941	0.346594	0.000896619	0.00328641	-0.00238979	0.0029853
	CCCCCG	2.3955e-05	0	2.3955e-05	0.42265	8.98311e-06	0	8.98311e-06	7.98499e-06	0.00268871	-0.00268072	0.306683	0.000800993	0.011558	-0.010757	0.00400515	0	0	0	/	0	0	0	0	0.00287412	-0.00287412	0.31238	0.000652018	0.00812387	-0.00747185	0.0157994	0.000223414	0	0.000223414	0.42265	8.37802e-05	0	8.37802e-05	7.44713e-05	0.000630411	-0.00055594	0.346594	0.002292	0.0251031	-0.0228111	7.09416e-05
	CCCCGG	2.3955e-05	0	2.3955e-05	0.42265	8.98311e-06	0	8.98311e-06	7.98499e-06	6.31488e-05	-5.51638e-05	0.248868	0.000112737	0.00521467	-0.00510193	0.00250621	2.6832e-05	0	2.6832e-05	0.42265	1.0062e-05	0	1.0062e-05	8.94398e-06	7.21148e-05	-6.31709e-05	0.253269	4.25214e-05	0.00383228	-0.00378976	0.00373987	0	0	0	/	0	0	0	0	0	0	/	0.000810118	0.0114503	-0.0106402	0.00270231
	CCCGCG	9.23662e-05	0.000309215	-0.000216848	0.609862	0.000111941	0	0.000111941	9.95031e-05	3.55282e-05	6.39749e-05	0.421052	8.78376e-05	0.0136665	-0.0135786	0.00109299	7.61416e-05	-0.000459137	0.000535278	0.450155	-8.62311e-05	0	-8.62311e-05	-7.66499e-05	3.86473e-05	-0.000115297	0.33358	3.30839e-05	0.0122	-0.0121669	0.00396901	0.000223414	0.00189394	-0.00167053	0.538803	0.000557265	0	0.000557265	0.000495347	0	0.000495347	0.593205	0.000292436	0.0196849	-0.0193925	6.89541e-06
	CCCGGG	0	0	0	/	0	0	0	0	4.33503e-05	-4.33503e-05	0.178876	5.56477e-05	0.000520231	-0.000464583	0.0121551	0	0	0	/	0	0	0	0	2.22074e-05	-2.22074e-05	0.373901	4.96473e-05	0.000375073	-0.000325426	0.139109	0	0	0	/	0	0	0	0	0.000241838	-0.000241838	/	0.00016007	0.00100322	-0.000843148	0.0671326
	CCGCGG	0	0	0	/	0	0	0	0	0	0	/	1.94915e-05	0.00446503	-0.00444554	0.00251736	0	0	0	/	0	0	0	0	0	0	/	-9.16873e-08	0.00218845	-0.00218855	0.0431291	0	0	0	/	0	0	0	0	0	0	/	0.000226439	0.0143179	-0.0140914	0.000681249
	CCGGCG	0.00051639	0	0.00051639	0.0362867	0.000401795	0.000854117	-0.000452322	0.000452053	0.000223007	0.000229046	0.130732	0.000571774	0.0248659	-0.0242941	0.00308318	2.6832e-05	0	2.6832e-05	0.42265	7.91991e-05	0	7.91991e-05	7.03992e-05	1.28824e-05	5.75168e-05	0.38103	0.000204211	0.00697224	-0.00676803	0.0723665	0.00392346	0	0.00392346	0.00572135	0.00223394	0.0105042	-0.00827026	0.00315286	0.00234773	0.000805129	0.0210607	0.00395308	0.095869	-0.0919159	9.47852e-05

## Sheet: D
Table S2D T-test between the abundance of the individual mono- to hexanucleotide motifs in the non-coding and coding sequences of these sequenced angiosperm species.
Motif length	Motif types	Coding region	Non-coding region	Difference	Pt-test
Mono	A	0.740123	0.845562	-0.105439	0.0419503
	C	0.259877	0.154438	0.105439	0.0419503
Di	AC	0.0934033	0.120496	-0.0270925	0.0347484
	AG	0.702909	0.328454	0.374455	3.13157e-14
	AT	0.115254	0.5421	-0.426846	7.89499e-21
	CG	0.088434	0.00894975	0.0794842	0.0184461
Tri	AAC	0.0766542	0.0881103	-0.0114562	0.294911
	AAG	0.231821	0.265421	-0.0335991	0.178614
	AAT	0.021685	0.34192	-0.320235	1.15574e-11
	ACC	0.108612	0.0445815	0.0640309	2.6526e-11
	ACG	0.0388765	0.0172752	0.0216013	0.00114067
	ACT	0.0156659	0.0247304	-0.00906456	0.0178601
	AGC	0.108345	0.0322952	0.0760494	2.41112e-12
	AGG	0.130685	0.0503852	0.0803	1.67072e-12
	ATC	0.138001	0.0883073	0.0496932	5.82722e-05
	CCG	0.129654	0.0469742	0.0826801	0.0145617
Tetra	AAAC	0.0687368	0.0741611	-0.00542429	0.436007
	AAAG	0.229622	0.120308	0.109313	1.91908e-09
	AAAT	0.0304011	0.347262	-0.316861	3.32627e-17
	AACC	0.0526133	0.01225	0.0403633	3.84884e-16
	AACG	0.00683331	0.00447373	0.00235958	0.237279
	AACT	0.0021801	0.0147796	-0.0125995	1.8763e-11
	AAGC	0.0784582	0.01227	0.0661882	4.30242e-22
	AAGG	0.110585	0.0159317	0.0946534	3.57889e-22
	AAGT	0.00641992	0.00634744	7.24861e-05	0.958054
	AATC	0.0322582	0.0352813	-0.00302307	0.309069
	AATG	0.028828	0.03292	-0.00409191	0.249919
	AATT	0.00362419	0.103787	-0.100163	1.731e-14
	ACAG	0.0145937	0.00484736	0.00974637	3.42901e-11
	ACAT	0.0168427	0.0393805	-0.0225379	9.95419e-11
	ACCC	0.0181722	0.00651314	0.0116591	8.74519e-08
	ACCG	0.00395218	0.00281536	0.00113682	0.322225
	ACCT	0.00313884	0.00270962	0.000429225	0.392846
	ACGC	0.00668195	0.00587537	0.000806576	0.684394
	ACGG	0.00606591	0.00269267	0.00337324	0.0062074
	ACGT	0.00259778	0.0112223	-0.00862449	0.174141
	ACTC	0.0181474	0.0101099	0.00803749	3.57503e-05
	ACTG	0.00739315	0.00357053	0.00382262	0.000418068
	AGAT	0.0120402	0.0217287	-0.00968843	2.94185e-05
	AGCC	0.0186915	0.00538098	0.0133106	5.54387e-07
	AGCG	0.0122506	0.00447227	0.00777834	0.00430507
	AGCT	0.00323435	0.0158537	-0.0126193	0.000939211
	AGGC	0.0130263	0.00574973	0.00727657	0.00427039
	AGGG	0.0623157	0.0179672	0.0443485	5.52729e-08
	ATCC	0.0542855	0.012304	0.0419815	1.21892e-21
	ATCG	0.00689748	0.0101776	-0.00328008	0.220177
	ATGC	0.0190871	0.0223806	-0.00329355	0.434389
	CCCG	0.0294508	0.00473584	0.0247149	0.00762813
	CCGG	0.0205744	0.00974062	0.0108338	0.173319
Penta	AAAAC	0.0362923	0.0564759	-0.0201836	0.00846423
	AAAAG	0.132502	0.11411	0.0183923	0.287196
	AAAAT	0.0295014	0.282196	-0.252695	1.31245e-15
	AAACC	0.0305613	0.0229141	0.00764725	0.115787
	AAACG	0.00454131	0.0019852	0.0025561	0.0175564
	AAACT	0.00021796	0.00643039	-0.00621243	3.48112e-13
	AAAGC	0.0202078	0.00609525	0.0141126	1.46083e-06
	AAAGG	0.0274114	0.00747862	0.0199328	0.000272111
	AAAGT	0.000671474	0.0033395	-0.00266802	0.00792286
	AAATC	0.0120743	0.0209468	-0.0088725	0.00355215
	AAATG	0.00679722	0.0119102	-0.00511297	0.0076817
	AAATT	0.0021669	0.0715689	-0.069402	7.73108e-10
	AACAC	0.0138738	0.00827185	0.00560197	0.045026
	AACAG	0.0106004	0.0041681	0.00643231	0.00166729
	AACAT	0.00123674	0.0071597	-0.00592296	0.0300287
	AACCC	0.00973755	0.00765413	0.00208342	0.367466
	AACCG	0.0129437	0.0334342	-0.0204905	0.00764063
	AACCT	0	0.0015159	-0.0015159	4.78894e-13
	AACGC	0.00217732	0.000901051	0.00127627	0.0806489
	AACGG	0.00289925	0.00140636	0.0014929	0.0704666
	AACGT	0.000670024	0.00119103	-0.000521005	0.556211
	AACTC	0.00484984	0.00690612	-0.00205628	0.429421
	AACTG	0.00498689	0.00368597	0.00130091	0.393624
	AACTT	0.000110767	0.00220052	-0.00208976	0.0450569
	AAGAC	0.0107183	0.00247602	0.00824228	0.00173825
	AAGAG	0.108969	0.0245033	0.0844661	6.72669e-08
	AAGAT	0.00126246	0.00716397	-0.00590151	0.0240443
	AAGCC	0.00656088	0.00269964	0.00386124	0.00210701
	AAGCG	0.00198241	0.000730161	0.00125225	0.0730714
	AAGCT	0.000117141	0.00205109	-0.00193395	2.88069e-05
	AAGGC	0.00609235	0.00249578	0.00359657	0.0276395
	AAGGG	0.0200746	0.00418787	0.0158867	6.83187e-05
	AAGGT	0.000634717	0.000660641	-2.59237e-05	0.943924
	AAGTC	0.00300559	0.00196993	0.00103566	0.339387
	AAGTG	0.0114581	0.00249445	0.0089637	8.60009e-05
	AATAC	0.00410424	0.00588604	-0.00178179	0.297057
	AATAG	0.00263606	0.00450054	-0.00186448	0.129347
	AATAT	0.00186575	0.0381793	-0.0363136	4.68348e-13
	AATCC	0.0162706	0.0066831	0.00958755	4.69254e-05
	AATCG	0.00770399	0.00416031	0.00354368	0.0593
	AATCT	0.00103546	0.00652973	-0.00549427	1.10053e-05
	AATGC	0.00952142	0.00760937	0.00191205	0.482451
	AATGG	0.0180754	0.0037568	0.0143186	0.00141863
	AATGT	0.00137203	0.00578026	-0.00440824	0.00596131
	AATTC	0.00737973	0.00956979	-0.00219006	0.18673
	ACACC	0.00711125	0.00334929	0.00376196	0.00350309
	ACACG	0.00113088	0.0025576	-0.00142672	0.104665
	ACACT	0.000699416	0.00146636	-0.000766939	0.0914546
	ACAGC	0.00459999	0.00222441	0.00237558	0.114894
	ACAGG	0.00226024	0.000819201	0.00144104	0.12427
	ACAGT	0.000887116	0.00114993	-0.000262817	0.581794
	ACATC	0.00253338	0.00392295	-0.00138957	0.200711
	ACATG	0.00112766	0.00301269	-0.00188503	0.00234297
	ACCAG	0.0018009	0.00134979	0.000451116	0.448103
	ACCAT	0.00156851	0.00152024	4.82667e-05	0.9461
	ACCCC	0.00904302	0.00573462	0.0033084	0.121057
	ACCCG	0.0621208	0.00846586	0.0536549	3.96339e-06
	ACCCT	0.00180333	0.00105999	0.000743342	0.534136
	ACCGC	0.0030461	0.00161078	0.00143531	0.123702
	ACCGG	0.00435618	0.00489126	-0.000535083	0.728598
	ACCGT	0.000367411	0.000773414	-0.000406003	0.280549
	ACCTC	0.00240262	0.00207388	0.000328748	0.671541
	ACCTG	0.000301694	0.00105362	-0.00075193	0.00878185
	ACGAG	0.00409128	0.00158024	0.00251104	0.0438995
	ACGAT	0.00137848	0.00114534	0.000233141	0.729416
	ACGCC	0.00325768	0.00221272	0.00104496	0.384884
	ACGCG	0.00253628	0.00111218	0.0014241	0.256982
	ACGCT	0.0004419	0.000258456	0.000183444	0.495729
	ACGGC	0.00291547	0.00311527	-0.000199798	0.886416
	ACGGG	0.00465776	0.00578792	-0.00113017	0.706963
	ACGTC	0.000441687	0.000457725	-1.60382e-05	0.956906
	ACTAG	0.000219732	0.00115693	-0.000937195	0.000927528
	ACTAT	0.000513516	0.00237443	-0.00186091	1.05001e-05
	ACTCC	0.0090179	0.0024717	0.00654619	0.000103337
	ACTCG	0.00257592	0.00123293	0.00134299	0.052128
	ACTCT	0.00190917	0.00151248	0.00039669	0.585066
	ACTGC	0.00307033	0.00229425	0.000776086	0.368517
	ACTGG	0.00497724	0.00212297	0.00285427	0.0691505
	AGAGC	0.0133365	0.00366198	0.00967452	0.000261059
	AGAGG	0.0541791	0.0109433	0.0432358	2.92311e-06
	AGATC	0.00507119	0.0027606	0.00231059	0.0661087
	AGATG	0.00815593	0.00469905	0.00345688	0.0717866
	AGCAT	0.0043087	0.00151446	0.00279424	0.31096
	AGCCC	0.00615602	0.00308844	0.00306757	0.0222423
	AGCCG	0.0095302	0.00847551	0.00105469	0.778524
	AGCCT	0.000229043	0.000905688	-0.000676646	0.0164558
	AGCGC	0.00224395	0.000737717	0.00150624	0.0781808
	AGCGG	0.00323537	0.00115966	0.00207571	0.0364874
	AGCTC	0.00570763	0.00245213	0.0032555	0.0462122
	AGGAT	0.00183401	0.00146912	0.000364886	0.626557
	AGGCC	0.00324203	0.00208978	0.00115225	0.4628
	AGGCG	0.00773079	0.00363554	0.00409524	0.0877085
	AGGGC	0.00205835	0.00162294	0.000435408	0.647679
	AGGGG	0.0174838	0.0103709	0.00711293	0.10044
	ATATC	0.00171876	0.0114753	-0.00975657	7.8805e-05
	ATCCC	0.00826246	0.0024279	0.00583456	0.00114145
	ATCCG	0.00441139	0.00363088	0.000780509	0.54485
	ATCGC	0.00106427	0.0010871	-2.28336e-05	0.962202
	ATGCC	0.00316105	0.00262007	0.000540976	0.681928
	CCCCG	0.0112339	0.00413683	0.00709705	0.00910611
	CCCGG	0.0118926	0.00728731	0.00460534	0.286369
	CCGCG	0.0567153	0.00384191	0.0528734	0.00933374
Hexa	AAAAAC	0.00264555	0.0480297	-0.0453841	8.1818e-09
	AAAAAG	0.0123528	0.097878	-0.0855253	5.43114e-12
	AAAAAT	0.00227115	0.173154	-0.170883	1.87302e-13
	AAAACC	0.00635642	0.0116497	-0.00529325	0.136043
	AAAACG	0.00083574	0.00152435	-0.000688607	0.0493168
	AAAACT	6.93495e-05	0.0035105	-0.00344115	1.44875e-06
	AAAAGC	0.00141496	0.00460441	-0.00318945	0.000144259
	AAAAGG	0.00394412	0.00741808	-0.00347397	0.000857677
	AAAAGT	8.6877e-05	0.00189873	-0.00181185	2.76176e-11
	AAAATC	0.00304556	0.0153044	-0.0122588	0.00195319
	AAAATG	0.00234142	0.00797821	-0.00563679	9.95711e-08
	AAAATT	0.000343436	0.0412664	-0.0409229	5.48232e-09
	AAACAC	0.00223482	0.0053748	-0.00313998	0.000225322
	AAACAG	0.00203239	0.0024729	-0.000440514	0.30885
	AAACAT	0.000166311	0.0043482	-0.00418189	0.00226201
	AAACCC	0.00444279	0.00502761	-0.000584821	0.742634
	AAACCG	0.00213464	0.0013105	0.00082414	0.129629
	AAACCT	0.000679466	0.00214002	-0.00146056	0.000416269
	AAACGC	0.00328966	0.00100415	0.00228552	0.0424774
	AAACGG	0.000844322	0.000984591	-0.000140269	0.776038
	AAACGT	4.81765e-05	0.00167956	-0.00163138	0.253662
	AAACTC	0.00214847	0.0022221	-7.36307e-05	0.892734
	AAACTG	0.00156949	0.00183152	-0.000262026	0.505364
	AAACTT	4.17728e-05	0.00110791	-0.00106614	0.000174704
	AAAGAC	0.00142609	0.00150535	-7.92591e-05	0.840838
	AAAGAG	0.010111	0.0132222	-0.00311119	0.0926892
	AAAGAT	0.00125537	0.00213238	-0.000877009	0.0599204
	AAAGCC	0.00370309	0.00209162	0.00161147	0.0378267
	AAAGCG	0.000207546	0.000283679	-7.61337e-05	0.374278
	AAAGCT	0.000379928	0.000641407	-0.000261478	0.260665
	AAAGGC	0.00170355	0.00136545	0.000338094	0.321338
	AAAGGG	0.00358148	0.00207405	0.00150742	0.0301508
	AAAGGT	0.000332567	0.000421717	-8.91505e-05	0.532544
	AAAGTC	0.00133233	0.00290518	-0.00157284	0.439297
	AAAGTG	0.00125643	0.00225264	-0.000996215	0.0874838
	AAAGTT	2.26547e-05	0.000767389	-0.000744734	1.30298e-05
	AAATAC	0.000361499	0.00351337	-0.00315187	2.37203e-08
	AAATAG	7.89608e-05	0.00334149	-0.00326253	8.33586e-06
	AAATAT	0.000216701	0.0198381	-0.0196214	5.99463e-10
	AAATCC	0.00398151	0.00425568	-0.000274174	0.719487
	AAATCG	0.00145825	0.00136191	9.63415e-05	0.830196
	AAATCT	0.000382104	0.00329547	-0.00291337	0.0198289
	AAATGC	0.00227004	0.00290248	-0.000632439	0.361049
	AAATGG	0.00416578	0.00206899	0.00209679	0.00341486
	AAATGT	0.000285785	0.00156345	-0.00127767	2.90309e-06
	AAATTC	0.00298615	0.00900421	-0.00601806	0.000856521
	AAATTG	0.000939624	0.00599462	-0.005055	5.55134e-06
	AAATTT	5.91313e-05	0.0107187	-0.0106596	2.36218e-08
	AACAAG	0.0111007	0.00619004	0.00491063	0.0469218
	AACAAT	0.00304851	0.00565093	-0.00260242	0.0647335
	AACACC	0.00968764	0.0021496	0.00753804	6.35299e-05
	AACACG	0.000769119	0.000404452	0.000364666	0.0419015
	AACACT	0.000343823	0.000791988	-0.000448165	0.0535194
	AACAGC	0.0199198	0.00192452	0.0179953	1.88007e-11
	AACAGG	0.00169099	0.00039798	0.00129301	0.000486195
	AACAGT	0.000447995	0.000955229	-0.000507234	0.297426
	AACATC	0.00672148	0.00281722	0.00390426	0.00101025
	AACATG	0.00356773	0.00150705	0.00206068	0.00137797
	AACATT	0.000406876	0.000906202	-0.000499326	0.00666677
	AACCAC	0.00555054	0.0021173	0.00343324	4.832e-05
	AACCAG	0.00679083	0.00152313	0.00526771	1.46164e-08
	AACCAT	0.0019209	0.000978714	0.000942183	0.00883572
	AACCCC	0.00334286	0.00154962	0.00179324	0.00167813
	AACCCG	0.00589051	0.00526405	0.000626458	0.718051
	AACCCT	0.0114266	0.0114746	-4.80117e-05	0.988537
	AACCGC	0.00310312	0.00461273	-0.00150961	0.531634
	AACCGG	0.00168643	0.0019801	-0.000293678	0.710917
	AACCGT	0.000758937	0.00070409	5.48473e-05	0.891927
	AACCTC	0.00398367	0.00166878	0.00231489	0.00487674
	AACCTG	0.00293961	0.000885299	0.00205431	0.000165856
	AACCTT	0.000352544	0.000632912	-0.000280368	0.215311
	AACGAC	0.00146163	0.000487836	0.000973796	0.00489877
	AACGAG	0.000602524	0.00219466	-0.00159213	0.412011
	AACGAT	0.000259544	0.000190119	6.94248e-05	0.586518
	AACGCC	0.00135801	0.000380053	0.000977954	0.000503527
	AACGCG	0.000246229	0.000147319	9.89102e-05	0.428892
	AACGCT	0.000249676	5.00652e-05	0.000199611	0.0610415
	AACGGC	0.00312257	0.000509706	0.00261286	0.000226315
	AACGGG	0.00107144	0.000333755	0.000737685	0.0106138
	AACGGT	0.00228065	0.000420582	0.00186007	0.000389347
	AACGTC	0.000544152	0.000390386	0.000153766	0.594411
	AACGTG	0.000457415	0.000283133	0.000174282	0.270871
	AACGTT	0.000228989	0.000239181	-1.01915e-05	0.963226
	AACTAC	0.000715321	0.000717487	-2.16579e-06	0.991249
	AACTAG	0.000650984	0.013407	-0.012756	0.31761
	AACTAT	0.000118892	0.000728056	-0.000609164	3.44664e-06
	AACTCC	0.00425315	0.00137752	0.00287563	5.32064e-06
	AACTCG	0.00119035	0.000795131	0.000395216	0.402488
	AACTCT	0.0003269	0.000475463	-0.000148563	0.299957
	AACTGC	0.00149848	0.00104484	0.000453641	0.175563
	AACTGG	0.00182523	0.000417887	0.00140734	4.75199e-05
	AACTGT	0.000152954	0.000533984	-0.00038103	0.00341142
	AACTTC	0.00246603	0.00171472	0.000751305	0.171464
	AACTTG	0.00116993	0.00287746	-0.00170753	0.335427
	AAGAAT	0.000979317	0.00231843	-0.00133911	0.0101726
	AAGACC	0.00101509	0.0017449	-0.000729809	0.343907
	AAGACG	0.00708202	0.00215557	0.00492645	2.47397e-07
	AAGACT	9.85523e-05	0.000378618	-0.000280066	0.263788
	AAGAGC	0.00421289	0.000926873	0.00328602	1.29305e-07
	AAGAGG	0.0379755	0.0113711	0.0266045	3.03192e-09
	AAGAGT	0.000164745	0.000361621	-0.000196876	0.0529988
	AAGATC	0.00378349	0.0018608	0.00192268	0.00528587
	AAGATG	0.0339364	0.0095126	0.0244238	2.32356e-08
	AAGATT	0.000203046	0.00107417	-0.000871124	7.62804e-06
	AAGCAC	0.00172052	0.00124374	0.000476785	0.187029
	AAGCAG	0.0157545	0.00264852	0.013106	3.30775e-10
	AAGCAT	0.000152793	0.00106347	-0.00091068	0.0218988
	AAGCCC	0.00464163	0.00566081	-0.00101918	0.643678
	AAGCCG	0.00301807	0.00180747	0.0012106	0.184392
	AAGCCT	0.000427834	0.000369841	5.79929e-05	0.72647
	AAGCGC	0.000566497	0.000101972	0.000464525	0.0278525
	AAGCGG	0.00192976	0.000506029	0.00142373	3.77213e-05
	AAGCGT	0	6.50235e-05	-6.50235e-05	0.0290508
	AAGCTC	0.00319791	0.00120989	0.00198802	2.52487e-05
	AAGCTG	0.0065738	0.00182966	0.00474414	0.000394677
	AAGCTT	1.63999e-05	0.000461139	-0.00044474	0.0808275
	AAGGAC	0.00292465	0.00084293	0.00208172	0.00133314
	AAGGAG	0.0289945	0.00886006	0.0201345	1.63171e-09
	AAGGAT	0.000807205	0.000414417	0.000392787	0.112646
	AAGGCC	0.00100821	0.000434275	0.00057394	0.0439314
	AAGGCG	0.00197553	0.000405994	0.00156954	8.31445e-05
	AAGGCT	0.000138595	0.000454413	-0.000315818	0.0769
	AAGGGC	0.00183578	0.00100697	0.00082881	0.0446789
	AAGGGG	0.004675	0.0025674	0.00210761	0.00837273
	AAGGGT	0.000409592	0.0001632	0.000246392	0.116911
	AAGGTC	0.00183526	0.000402518	0.00143274	2.3097e-05
	AAGGTG	0.00533666	0.00131026	0.00402641	2.60596e-06
	AAGTAC	0	0.000300053	-0.000300053	4.87394e-05
	AAGTAG	0.00206194	0.00110835	0.000953589	0.135011
	AAGTAT	9.27171e-06	0.000391724	-0.000382453	0.00320771
	AAGTCC	0.00176797	0.00117561	0.000592362	0.179849
	AAGTCG	0.000968783	0.000158552	0.000810231	0.00037078
	AAGTCT	0.000190387	0.000172518	1.78692e-05	0.843606
	AAGTGC	0.00115873	0.000878363	0.000280362	0.354665
	AAGTGG	0.00430126	0.00113592	0.00316534	7.10198e-05
	AAGTGT	0.000242006	0.000299458	-5.74527e-05	0.673784
	AATACC	0.000693702	0.00123275	-0.000539046	0.37495
	AATACG	0.000383408	0.000437953	-5.45446e-05	0.799173
	AATACT	0.000768076	0.00858802	-0.00781995	0.286828
	AATAGC	0.00109265	0.000827892	0.000264756	0.34358
	AATAGG	0.000942887	0.00153316	-0.00059027	0.454991
	AATAGT	0.00216924	0.00280498	-0.000635741	0.50277
	AATATC	0.000686433	0.00395956	-0.00327313	0.0384841
	AATATG	0.00139501	0.00259096	-0.00119595	0.00259285
	AATATT	0.000431852	0.00628224	-0.00585039	0.000233126
	AATCAC	0.00250304	0.00479251	-0.00228947	0.278875
	AATCAG	0.00916691	0.00271304	0.00645386	4.49854e-06
	AATCAT	0.00254015	0.00370763	-0.00116748	0.147617
	AATCCC	0.00348465	0.00143459	0.00205006	0.000257172
	AATCCG	0.0025843	0.000960325	0.00162398	0.00333637
	AATCCT	0.00114857	0.00164874	-0.000500164	0.135659
	AATCGC	0.000773296	0.000322529	0.000450767	0.0578964
	AATCGG	0.00380455	0.00157656	0.00222799	0.0380644
	AATCGT	0.000175157	0.000230982	-5.58245e-05	0.570082
	AATCTC	0.00298386	0.00174931	0.00123455	0.0317725
	AATCTG	0.00438795	0.00139112	0.00299682	0.00023516
	AATGAC	0.000598504	0.000872747	-0.000274243	0.194589
	AATGAG	0.00315014	0.00239338	0.000756759	0.29332
	AATGAT	0.00225058	0.00339372	-0.00114314	0.0862882
	AATGCC	0.00228803	0.000918327	0.0013697	0.00489411
	AATGCG	0.000618318	0.000297275	0.000321043	0.192504
	AATGCT	0.00134493	0.00153282	-0.00018789	0.756738
	AATGGC	0.00360948	0.00146329	0.00214619	0.00152261
	AATGGG	0.00562233	0.000925679	0.00469665	5.70247e-06
	AATGGT	0.00214401	0.00143307	0.000710944	0.308175
	AATGTC	0.00120315	0.000740588	0.000462564	0.449199
	AATGTG	0.00178186	0.00178113	7.32747e-07	0.998643
	AATTAC	0.000252818	0.00172903	-0.00147621	0.0016611
	AATTAG	0.000675713	0.00187775	-0.00120204	0.00153164
	AATTAT	0.00046003	0.00663636	-0.00617633	3.58105e-07
	AATTCC	0.00341962	0.002457	0.000962622	0.198193
	AATTCG	0.000967448	0.000391043	0.000576405	0.0722479
	AATTGC	0.000217678	0.000483322	-0.000265644	0.00978806
	ACACAG	0.000554675	0.00124993	-0.000695258	0.00768897
	ACACAT	0.000279082	0.00295018	-0.0026711	1.11279e-08
	ACACCC	0.00155879	0.00175425	-0.000195461	0.579807
	ACACCG	0.000772206	0.000344756	0.00042745	0.020758
	ACACCT	0.000279389	0.000330464	-5.1075e-05	0.678012
	ACACGC	0.000238144	0.00215826	-0.00192012	1.06526e-05
	ACACGG	0.000647638	0.000966472	-0.000318834	0.455677
	ACACGT	9.63187e-05	0.000440841	-0.000344523	0.093381
	ACACTC	0.00098851	0.00168798	-0.00069947	0.0938195
	ACACTG	0.000157131	0.000425926	-0.000268795	0.00748011
	ACAGAG	0.00272051	0.00342248	-0.000701963	0.294736
	ACAGAT	0.000324086	0.000597467	-0.000273381	0.240983
	ACAGCC	0.00431864	0.00100201	0.00331663	1.45483e-07
	ACAGCG	0.00101978	0.000162315	0.000857463	0.000692288
	ACAGCT	0.000232958	0.000297652	-6.4694e-05	0.544792
	ACAGGC	0.00159548	0.000505189	0.00109029	0.00142829
	ACAGGG	0.00259533	0.00020775	0.00238758	1.72325e-07
	ACAGGT	0.00041536	0.000140748	0.000274612	0.0467324
	ACAGTC	0.00156174	0.000473734	0.001088	0.0239965
	ACAGTG	0.000851125	0.000454517	0.000396608	0.0592638
	ACATAG	0.000194316	0.000389109	-0.000194794	0.0962173
	ACATAT	0.00037136	0.0154625	-0.0150911	5.43308e-05
	ACATCC	0.0015144	0.00116072	0.000353682	0.378909
	ACATCG	0.000698681	0.000183664	0.000515018	0.0030064
	ACATCT	0.000114255	0.000647769	-0.000533514	4.04824e-06
	ACATGC	0.000279611	0.00187928	-0.00159967	0.000927124
	ACATGG	0.00228744	0.000844474	0.00144296	1.73258e-05
	ACATGT	4.90807e-05	0.000572729	-0.000523648	8.12859e-07
	ACCACG	0.00331719	0.00301328	0.000303911	0.77589
	ACCACT	0.00244075	0.000836637	0.00160412	0.0207568
	ACCAGC	0.0131226	0.00215839	0.0109642	3.61131e-12
	ACCAGG	0.00111812	0.000332847	0.000785274	0.00157388
	ACCAGT	0.00156267	0.00047714	0.00108553	0.0872237
	ACCATC	0.0161742	0.0036204	0.0125538	2.4542e-09
	ACCATG	0.00351318	0.000614266	0.00289891	1.21646e-06
	ACCCAG	0.00134826	0.000344342	0.00100392	0.00530265
	ACCCAT	0.00143528	0.00081368	0.000621601	0.146805
	ACCCCC	0.00442727	0.00583014	-0.00140287	0.295027
	ACCCCG	0.00102679	0.00186324	-0.000836447	0.455521
	ACCCCT	0.000496171	0.000479444	1.6727e-05	0.937157
	ACCCGC	0.00106383	0.00190782	-0.000843989	0.183267
	ACCCGG	0.00218407	0.00198151	0.000202562	0.845231
	ACCCGT	0.000888269	0.00346405	-0.00257578	0.310583
	ACCCTC	0.00211649	0.00139552	0.000720977	0.223882
	ACCCTG	0.00115007	0.000293133	0.000856941	0.00241168
	ACCGAG	0.000880718	0.000594195	0.000286522	0.433222
	ACCGAT	0.000123099	0.000302575	-0.000179476	0.447535
	ACCGCC	0.0231397	0.00331414	0.0198256	2.65921e-11
	ACCGCG	0.00134443	0.000304939	0.00103949	0.01111
	ACCGCT	0.000315886	7.91529e-05	0.000236733	0.0263431
	ACCGGC	0.0045994	0.000891893	0.00370751	0.000306879
	ACCGGG	0.00153594	0.000169239	0.0013667	0.000957644
	ACCGGT	0.000164294	4.95988e-05	0.000114696	0.150535
	ACCGTC	0.00243808	0.000505736	0.00193235	4.95416e-07
	ACCGTG	0.00269276	5.69514e-05	0.00263581	0.0210816
	ACCTAG	0.00022036	0.000197631	2.27293e-05	0.86275
	ACCTAT	9.77264e-05	0.000219713	-0.000121987	0.137193
	ACCTCC	0.0257414	0.00380841	0.0219329	7.25916e-10
	ACCTCG	0.00184415	0.000999923	0.000844225	0.146352
	ACCTCT	0.0021435	0.00104445	0.00109905	0.0134428
	ACCTGC	0.00319181	0.000919325	0.00227249	4.71026e-06
	ACCTGG	0.00214481	0.00034207	0.00180274	0.000192109
	ACGACT	0.000620834	0.000183752	0.000437083	0.0338004
	ACGAGC	0.00082954	0.00076133	6.821e-05	0.780973
	ACGAGG	0.00677738	0.00134099	0.00543639	2.04988e-05
	ACGAGT	0.000148699	0.000198702	-5.00036e-05	0.626947
	ACGATC	0.00166944	0.000301432	0.001368	0.000105635
	ACGATG	0.00832953	0.00183462	0.00649492	0.000394598
	ACGCAG	0.00135945	0.000428144	0.000931305	0.160585
	ACGCAT	0	0.000907241	-0.000907241	0.227013
	ACGCCC	0.00133613	0.00102293	0.000313204	0.481661
	ACGCCG	0.00828191	0.00153027	0.00675164	0.00857069
	ACGCCT	0.000129074	6.25817e-05	6.64923e-05	0.271495
	ACGCGC	0.000575594	0.000494702	8.08914e-05	0.762593
	ACGCGG	0.00120697	0.000303875	0.000903098	0.0648084
	ACGCGT	1.15401e-05	2.98532e-05	-1.8313e-05	0.456124
	ACGCTC	0.000453974	0.000176552	0.000277422	0.14735
	ACGCTG	0.000299802	0.000206107	9.36957e-05	0.504394
	ACGGAG	0.00435644	0.00126251	0.00309393	0.000234989
	ACGGAT	0.000313449	0.00163085	-0.0013174	0.156238
	ACGGCC	0.00439828	0.000746375	0.0036519	0.00347963
	ACGGCG	0.0167442	0.00420183	0.0125423	0.00552912
	ACGGCT	0.00135589	0.000162933	0.00119296	0.00212891
	ACGGGC	0.00142211	0.000604672	0.00081744	0.0746873
	ACGGGG	0.00195819	0.00157831	0.00037988	0.563796
	ACGTAG	0	6.82708e-05	-6.82708e-05	0.0113333
	ACGTAT	2.26547e-05	0.000360992	-0.000338338	0.00213699
	ACGTCC	0.00127152	0.0011201	0.000151427	0.839468
	ACGTCG	0.000620965	6.05507e-05	0.000560414	0.00930611
	ACGTGC	4.27852e-05	8.29642e-05	-4.0179e-05	0.277361
	ACTAGC	0.000771444	0.000467721	0.000303722	0.141577
	ACTAGG	0.000373003	0.000274463	9.85395e-05	0.603069
	ACTAGT	0.00137001	0.000774525	0.000595487	0.262815
	ACTATC	0.00104948	0.00250517	-0.00145569	0.298135
	ACTATG	0.000490491	0.000403616	8.68744e-05	0.673575
	ACTCAG	0.00235986	0.000828061	0.00153179	0.00448313
	ACTCAT	0.000361156	0.000812312	-0.000451155	0.285828
	ACTCCC	0.00283463	0.00134498	0.00148965	0.00116232
	ACTCCG	0.00432771	0.000697556	0.00363015	1.18906e-08
	ACTCCT	0.00182244	0.00069677	0.00112567	0.0222375
	ACTCGC	0.000660366	0.000285281	0.000375084	0.0571264
	ACTCGG	0.000814438	0.000398943	0.000415495	0.0260244
	ACTCTC	0.00305893	0.00474981	-0.00169088	0.270594
	ACTCTG	0.00153693	0.000389786	0.00114715	0.00024554
	ACTGAG	0.00179212	0.000720726	0.0010714	0.0161151
	ACTGAT	0.000778412	0.00164417	-0.000865755	0.507362
	ACTGCC	0.00360024	0.00103002	0.00257022	3.899e-07
	ACTGCG	0.00109146	0.000475172	0.000616292	0.0239402
	ACTGCT	0.00478135	0.00200002	0.00278133	0.0256667
	ACTGGC	0.00165397	0.000608625	0.00104535	0.00411267
	ACTGGG	0.00161191	0.00051018	0.00110173	0.000295285
	AGAGAT	0.0026507	0.00379493	-0.00114423	0.201069
	AGAGCC	0.00352297	0.000789111	0.00273386	9.01518e-09
	AGAGCG	0.0011589	0.00149378	-0.00033488	0.394338
	AGAGCT	0.00183423	0.000698195	0.00113604	0.0551738
	AGAGGC	0.00438392	0.00229757	0.00208635	0.00542227
	AGAGGG	0.0120099	0.0134603	-0.00145042	0.600981
	AGATAT	8.10566e-05	0.00676181	-0.00668075	2.67286e-07
	AGATCC	0.000603862	0.00169382	-0.00108996	0.104611
	AGATCG	0.00158581	0.000711426	0.000874386	0.0831392
	AGATCT	6.87642e-05	0.00227789	-0.00220912	0.0036639
	AGATGC	0.00344623	0.00118141	0.00226481	0.00970479
	AGATGG	0.0121919	0.00285269	0.00933921	7.51616e-09
	AGCAGG	0.0124442	0.00198664	0.0104576	1.72961e-13
	AGCATC	0.00876179	0.00142033	0.00734146	6.83842e-08
	AGCATG	0.00246997	0.000708149	0.00176182	2.0934e-06
	AGCCAT	0.00176349	0.000444447	0.00131905	5.64505e-05
	AGCCCC	0.00314089	0.000585695	0.0025552	2.79845e-05
	AGCCCG	0.00210922	0.00162475	0.000484472	0.525658
	AGCCCT	0.00057311	0.000215309	0.000357802	0.0428789
	AGCCGC	0.00859492	0.00173412	0.0068608	1.50263e-05
	AGCCGG	0.00980872	0.00171548	0.00809324	0.000337636
	AGCCTC	0.00660412	0.00109857	0.00550556	5.08385e-09
	AGCCTG	0.00441005	0.000686798	0.00372325	2.27275e-07
	AGCGAT	0.000237798	4.93897e-05	0.000188408	0.0596337
	AGCGCC	0.00192455	0.000483466	0.00144108	0.0343606
	AGCGCG	0.000754318	0.000385432	0.000368885	0.226233
	AGCGCT	0	2.45069e-05	-2.45069e-05	0.130879
	AGCGGC	0.00871291	0.00245486	0.00625806	0.00237385
	AGCGGG	0.00364979	0.000606796	0.003043	0.0014914
	AGCTAT	5.11876e-05	0.000208333	-0.000157145	0.024668
	AGCTCC	0.0106654	0.00184894	0.0088165	9.22472e-07
	AGCTCG	0.000960616	0.00318898	-0.00222836	0.249059
	AGCTGC	0.00415207	0.000655304	0.00349677	1.80617e-08
	AGGATC	0.0022686	0.000392107	0.00187649	3.74208e-05
	AGGATG	0.0168246	0.00263962	0.014185	2.18861e-07
	AGGCAT	0.000485198	0.000304727	0.000180471	0.173486
	AGGCCC	0.00243513	0.0010199	0.00141523	0.116812
	AGGCCG	0.00304407	0.0013124	0.00173167	0.105169
	AGGCCT	7.73288e-05	8.31028e-05	-5.77399e-06	0.920132
	AGGCGC	0.00164671	0.000414554	0.00123216	0.0693523
	AGGCGG	0.0194243	0.00358485	0.0158395	1.20766e-05
	AGGGAT	0.001701	0.000283304	0.00141769	0.000511633
	AGGGCC	0.000922142	0.000341519	0.000580624	0.0453072
	AGGGCG	0.0021335	0.000900918	0.00123258	0.0671901
	AGGGGC	0.00278489	0.000940335	0.00184456	0.00045213
	AGGGGG	0.00523455	0.00422108	0.00101347	0.401513
	ATATCC	0.00107245	0.00196529	-0.000892842	0.196385
	ATATCG	5.58798e-05	0.000117436	-6.15557e-05	0.339162
	ATATGC	9.09371e-05	0.000659799	-0.000568862	3.0868e-07
	ATCATG	0.00431809	0.00111443	0.00320366	4.64745e-05
	ATCCCC	0.00364732	0.00142115	0.00222617	0.000171287
	ATCCCG	0.000943478	0.000359785	0.000583693	0.00805328
	ATCCGC	0.00109882	0.000434819	0.000664005	0.0732186
	ATCCGG	0.00208592	0.00363167	-0.00154576	0.407902
	ATCGCC	0.00239471	0.00107561	0.0013191	0.00614457
	ATCGCG	0.000160905	2.98729e-05	0.000131032	0.134451
	ATCGGC	0.00295197	0.000825863	0.0021261	0.0907441
	ATGCCC	0.00313143	0.000387571	0.00274386	6.47937e-06
	ATGCGC	7.6025e-05	8.51182e-05	-9.09321e-06	0.855012
	ATGGCC	0.00128415	0.000496728	0.000787424	0.00607066
	CCCCCG	0.00599111	0.00186367	0.00412744	0.0331408
	CCCCGG	0.00253555	0.000657078	0.00187847	0.0346364
	CCCGCG	0.00343716	0.0020061	0.00143107	0.333163
	CCCGGG	0.000296797	0.000102419	0.000194378	0.0722817
	CCGCGG	0.00251153	0.000354808	0.00215673	0.0269281
	CCGGCG	0.0188584	0.00130173	0.0175566	0.00515777

## Sheet: E
Table S2E Correlation between the abundance of all mono- to hexanucleotide motifs in the coding and non-coding sequences of the sequenced angiosperm species.
Class	Order	Family	Genus	Spceis	Abbreviation name	Correlation coeffficient
Monocotyledoneae	Poales	Poaceae	Panicum	virgatum	P.virgatum	0.70***
			Brachypodium	distachyon	B.distachyon	0.58***
			Oryza	sativa	O.sativa	0.59***
			Setaria	italica	S.italica	0.70***
			Zea	mays	Z.mays	0.36***
			Sorghum	bicolor	S.bicolor	0.31***
Dicotyledoneae	Ranunculales	Ranunculaceae	Aquilegia	coerulea	A.coerulea	0.30***
	Lamiales	Phrymaceae	Mimulus	guttatus	M.guttatus	0.15***
	Solanales	Solanaceae	Solanum	lycopersicum	S.lycopersicum	0.28***
				tuberosum	S.tuberosum	0.32***
	Vitales	Vitaceae	Vitis	vinifera	V.vinifera	0.34***
	Myrtales	Myrtaceae	Eucalyptus	grandis	E.grandis	0.24***
	Sapindales	Rutaceae	Citrus	clementina	C.clementina	0.18***
				sinensis	C.sinensis	0.18***
	Malvales	Malvaceae	Theobroma	cacao	T.cacao	0.29***
	Brassicales	Caricaceae	Carica	papaya	C.papaya	0.13***
		Brassicaceae	Thellungiella	parvula	T.parvula	0.36***
				halophila	T.halophila	0.25***
			Brassica	napus	B.napus	0.20***
				rapa	B.rapa	0.17***
				oleracea	B.oleracea	0.20***
			Arabidopsis	thaliana	A.thaliana	0.25***
				lyrata	A.lyrata	0.22***
			Capsella	rubella	C.rubella	0.26***
	Cucurbitales	Cucurbitaceae	Cucumis	sativus	C.sativus	0.22***
	Rosales	Rosaceae	Malus	domestica	M.domestica	0.25***
			Prunus	persica	P.persica	0.22***
			Fragaria	vesca	F.vesca	0.21***
	Fabales	Fabaceae	Glycine	max	G.max	0.23***
			Cajanus	cajan	C.cajan	0.19***
			Phaseolus	vulgaris	P.vulgaris	0.15***
			Medicago	truncatula	M.truncatula	0.26***
			Lotus	japonicus	L.japonicus	0.49***
	Malpighiales	Salicaceae	Populus	trichocarpa	P.trichocarpa	0.18***
		Linaceae	Linum	usitatissimum	L.usitatissimum	0.56***
		Euphorbiaceae	Ricinus	communis	R.communis	0.19***
			Manihot	esculenta	M.esculenta	0.22***
*,** and *** indicate the significance level of P=0.05,0.01 and 0.001 respectively
