# Supplementary material for: Evolutionary Dynamics of Microsatellite Distribution in Plants: Insight from the Comparison of Sequenced Brassica, Arabidopsis and Other Angiosperm Species
Source: PLoS One. 2013 Mar 28;8(3):e59988. doi: 10.1371/journal.pone.0059988 (PMC3610691; doi:10.1371/journal.pone.0059988)
Supplement: Table S3 — The correlation and difference for the abundance of the corresponding motif repeat numbers microsatellites in the whole genomes and both the coding and non-coding sequences of the analyzed angiosperm species. (XLS) [file pone.0059988.s003.xls]

## Sheet: A
Table S3A Correlation of the abundance of microsatellites of the corresponding motif repeat numbers in the whole genomes among these sequenced angiosperm species.
					Class	Monocotyledoneae						Dicotyledoneae
					Order	Poales						Ranunculales	Lamiales	Solanales		Vitales	Myrtales	Sapindales		Malvales	Brassicales									Cucurbitales	Rosales			Fabales					Malpighiales
					Family	Poaceae						Ranunculaceae	Phrymaceae	Solanaceae		Vitaceae	Myrtaceae	Rutaceae		Malvaceae	Caricaceae	Brassicaceae								Cucurbitaceae	Rosaceae			Fabaceae					Salicaceae	Linaceae	Euphorbiaceae
					Genus	Panicum	Brachypodium	Oryza	Setaria	Zea	Sorghum	Aquilegia	Mimulus	Solanum		Vitis	Eucalyptus	Citrus		Theobroma	Carica	Thellungiella			Brassica		Arabidopsis		Capsella	Cucumis	Malus	Prunus	Fragaria	Glycine	Cajanus	Phaseolus	Medicago	Lotus	Populus	Linum	Ricinus	Manihot
					Spceis	virgatum	distachyon	sativa	italica	mays	bicolor	coerulea	guttatus	lycopersicum	tuberosum	vinifera	grandis	clementina	sinensis	cacao	papaya	parvula	halophila	napus	rapa	oleracea	thaliana	lyrata	rubella	sativus	domestica	persica	vesca	max	cajan	vulgaris	truncatula	japonicus	trichocarpa	usitatissimum	communis	esculenta
Class	Order	Family	Genus	Spceis		P. virgatum	B. distachyon	O. sativa	S. italica	Z. mays	S. bicolor	A. coerulea	M. guttatus	S. lycopersicum	S. tuberosum	V. vinifera	E. grandis	C. clementina	C. sinensis	T. cacao	C. papaya	T. parvula	T. halophila	B. napus	B. rapa	B. oleracea	A. thaliana	A. lyrata	C. rubella	C. sativus	M. domestica	P. persica	F. vesca	G. max	C. cajan	P. vulgaris	M. truncatula	L. japnicus	P. trichocarpa	L. usitatissimum	R. communis	M. esculenta
Monocotyledoneae	Poales	Poaceae	Panicum	virgatum	P. virgatum
			Brachypodium	distachyon	B. distachyon	0.999166
			Oryza	sativa	O. sativa	0.991697	0.987957
			Setaria	italica	S. italica	0.995663	0.995662	0.993505
			Zea	mays	Z. mays	0.993604	0.99263	0.993415	0.99905
			Sorghum	bicolor	S. bicolor	0.994381	0.993354	0.979282	0.980753	0.976195
Dicotyledoneae	Ranunculales	Ranunculaceae	Aquilegia	coerulea	A. coerulea	0.978828	0.981553	0.958216	0.964444	0.959193	0.985207
	Lamiales	Phrymaceae	Mimulus	guttatus	M. guttatus	0.958708	0.959376	0.93606	0.936645	0.932398	0.971727	0.992343
	Solanales	Solanaceae	Solanum	lycopersicum	S. lycopersicum	0.969954	0.96853	0.943004	0.944134	0.939306	0.987306	0.983298	0.98682
				tuberosum	S. tuberosum	0.970692	0.971473	0.942845	0.94761	0.941984	0.985597	0.991526	0.993686	0.997338
	Vitales	Vitaceae	Vitis	vinifera	V. vinifera	0.938973	0.942453	0.908097	0.913862	0.906732	0.956929	0.98662	0.99552	0.979013	0.989435
	Myrtales	Myrtaceae	Eucalyptus	grandis	E. grandis	0.944885	0.947423	0.924143	0.927138	0.923419	0.953074	0.987188	0.992899	0.96642	0.97957	0.992267
	Sapindales	Rutaceae	Citrus	clementina	C. clementina	0.954338	0.956866	0.933691	0.936866	0.931631	0.963112	0.990793	0.995159	0.974173	0.98631	0.994461	0.997402
				sinensis	C. sinensis	0.956633	0.957572	0.937762	0.937952	0.933313	0.966068	0.988209	0.994764	0.978365	0.987686	0.991677	0.993566	0.99825
	Malvales	Malvaceae	Theobroma	cacao	T. cacao	0.932304	0.932616	0.905987	0.905671	0.900702	0.949782	0.974538	0.993024	0.977542	0.985576	0.993209	0.986439	0.990513	0.991514
	Brassicales	Caricaceae	Carica	papaya	C. papaya	0.931609	0.923939	0.91803	0.90372	0.904332	0.946748	0.946493	0.970032	0.972314	0.967752	0.955626	0.954987	0.959533	0.968979	0.976507
		Brassicaceae	Thellungiella	parvula	T. parvula	0.980052	0.973217	0.981977	0.968929	0.970519	0.978659	0.964609	0.965032	0.968934	0.965696	0.938507	0.947607	0.954666	0.961259	0.950233	0.970621
				halophila	T. halophila	0.945614	0.943852	0.942254	0.935797	0.93613	0.942699	0.96775	0.977773	0.947668	0.959441	0.965119	0.981889	0.983598	0.984897	0.975787	0.964631	0.969138
			Brassica	napus	B. napus	0.961953	0.959635	0.948208	0.943317	0.942398	0.968942	0.983766	0.994583	0.981114	0.986144	0.983046	0.987863	0.99019	0.992689	0.989951	0.982961	0.980679	0.990081
				rapa	B. rapa	0.96508	0.961393	0.957353	0.94897	0.948974	0.968935	0.979491	0.989055	0.976195	0.980129	0.973804	0.982019	0.985285	0.989289	0.982994	0.983307	0.986874	0.992147	0.998562
				oleracea	B. oleracea	0.959417	0.957431	0.944322	0.940722	0.940204	0.966124	0.983821	0.994889	0.979545	0.985235	0.983879	0.989507	0.99045	0.992222	0.989801	0.981284	0.977636	0.989842	0.999652	0.997612
			Arabidopsis	thaliana	A. thaliana	0.983738	0.983573	0.982024	0.981869	0.981335	0.974215	0.983412	0.972968	0.956583	0.966079	0.955714	0.97314	0.977094	0.97666	0.95366	0.941866	0.98045	0.98381	0.980814	0.984367	0.97982
				lyrata	A. lyrata	0.934183	0.937506	0.927134	0.930061	0.928514	0.927197	0.968453	0.969517	0.926059	0.946209	0.963548	0.984155	0.982519	0.977406	0.961282	0.924439	0.939342	0.989578	0.973319	0.972402	0.974782	0.980514
			Capsella	rubella	C. rubella	0.961268	0.957537	0.96498	0.953425	0.954905	0.95639	0.970738	0.974548	0.951152	0.958704	0.955238	0.9756	0.976439	0.978612	0.963099	0.963177	0.983117	0.994594	0.988556	0.993327	0.98768	0.990893	0.981433
	Cucurbitales	Cucurbitaceae	Cucumis	sativus	C. sativus	0.962899	0.960347	0.943316	0.938453	0.934941	0.977804	0.983199	0.993587	0.992449	0.993591	0.984122	0.978193	0.983538	0.986208	0.990036	0.983885	0.978495	0.971504	0.993517	0.990037	0.992281	0.967016	0.949221	0.971757
	Rosales	Rosaceae	Malus	domestica	M. domestica	0.943595	0.94005	0.92207	0.915674	0.914587	0.960069	0.973446	0.99201	0.985783	0.98626	0.982841	0.979784	0.980783	0.984958	0.990931	0.989131	0.96835	0.971996	0.993974	0.989646	0.994144	0.956168	0.948227	0.969588	0.994176
			Prunus	persica	P. persica	0.95848	0.958833	0.928742	0.932885	0.928685	0.974748	0.987532	0.996146	0.994574	0.997699	0.992464	0.983664	0.987305	0.988487	0.991105	0.973621	0.96157	0.963491	0.989671	0.982465	0.989867	0.960989	0.949503	0.959809	0.994367	0.99312
			Fragaria	vesca	F. vesca	0.967621	0.963652	0.958391	0.950343	0.950422	0.972546	0.981639	0.989692	0.979717	0.982326	0.974222	0.981782	0.984371	0.988337	0.981417	0.984076	0.987061	0.987782	0.997588	0.998836	0.997075	0.982761	0.967483	0.990799	0.991461	0.990959	0.984393
	Fabales	Fabaceae	Glycine	max	G. max	0.949256	0.951965	0.91477	0.92192	0.91423	0.969868	0.986494	0.992954	0.990821	0.996375	0.995827	0.981426	0.987041	0.986493	0.98932	0.95895	0.943708	0.95158	0.97936	0.969864	0.979218	0.950246	0.943406	0.944853	0.987997	0.983158	0.996442	0.971809
			Cajanus	cajan	C. cajan	0.948613	0.947421	0.917188	0.918309	0.913658	0.96992	0.976799	0.989661	0.995418	0.994972	0.986626	0.973579	0.978573	0.981987	0.98894	0.980082	0.956886	0.952353	0.983795	0.976489	0.983325	0.945816	0.930324	0.948532	0.993385	0.992826	0.997353	0.979283	0.994124
			Phaseolus	vulgaris	P. vulgaris	0.973979	0.974878	0.943388	0.951373	0.945598	0.988482	0.987167	0.985797	0.997645	0.998194	0.980824	0.967867	0.976481	0.978418	0.975968	0.961304	0.962602	0.946131	0.977467	0.971349	0.976316	0.959651	0.930975	0.946861	0.988608	0.978471	0.993813	0.974699	0.992503	0.992207
			Medicago	truncatula	M. truncatula	0.913926	0.921032	0.878015	0.891153	0.882697	0.930312	0.975006	0.983288	0.954793	0.972128	0.994363	0.986873	0.987661	0.980817	0.983153	0.925816	0.906565	0.954499	0.965955	0.953817	0.968156	0.940978	0.965332	0.937024	0.96287	0.962214	0.976842	0.952746	0.984427	0.966441	0.961455
			Lotus	japonicus	L. japnicus	0.988003	0.988385	0.974237	0.976911	0.973339	0.989485	0.994271	0.98834	0.983615	0.989772	0.97713	0.980331	0.987752	0.988713	0.974778	0.960336	0.982016	0.978586	0.989211	0.98886	0.987693	0.992078	0.969587	0.981707	0.986521	0.974808	0.984351	0.988797	0.978808	0.975377	0.986502	0.960667
	Malpighiales	Salicaceae	Populus	trichocarpa	P. trichocarpa	0.955072	0.956195	0.931917	0.933054	0.927737	0.968494	0.989833	0.998441	0.984774	0.993039	0.996681	0.993446	0.997416	0.997235	0.996136	0.971438	0.961197	0.979657	0.993544	0.988049	0.9933	0.971226	0.970923	0.973009	0.992624	0.989737	0.994664	0.987699	0.993549	0.989525	0.984873	0.985737	0.988074
		Linaceae	Linum	usitatissimum	L. usitatissimum	0.99851	0.9968	0.995546	0.99706	0.995201	0.990153	0.968644	0.945011	0.958866	0.958541	0.922478	0.930976	0.941778	0.944929	0.916546	0.921932	0.977851	0.936909	0.95091	0.956433	0.947555	0.979699	0.923601	0.956031	0.951812	0.929365	0.943766	0.959061	0.933684	0.934114	0.962603	0.894518	0.981002	0.941793
		Euphorbiaceae	Ricinus	communis	R. communis	0.962008	0.963503	0.930014	0.936602	0.930581	0.979479	0.989417	0.993402	0.996036	0.999189	0.991879	0.979947	0.985481	0.986141	0.986358	0.96451	0.956051	0.953992	0.983075	0.97524	0.982805	0.958093	0.942559	0.951234	0.991221	0.986139	0.998437	0.977911	0.998405	0.996075	0.997085	0.976511	0.984447	0.992565	0.947957
			Manihot	esculenta	M. esculenta	0.969541	0.971188	0.942588	0.948521	0.942969	0.982137	0.994056	0.996243	0.993361	0.998956	0.993035	0.98585	0.99202	0.992408	0.988947	0.965712	0.964326	0.967765	0.989056	0.983105	0.988511	0.971737	0.958566	0.964581	0.992599	0.986054	0.997416	0.984286	0.996461	0.992386	0.995488	0.97945	0.992139	0.996254	0.956957	0.998173

## Sheet: B
Table S3B Correlation of the abundance of microsatellites of the corresponding motif repeat numbers in the non-coding (below diagonal) or coding (beyond diagonal) sequences among these sequenced angiosperm species.
					Class	Monocotyledoneae						Dicotyledoneae
					Order	Poales						Ranunculales	Lamiales	Solanales		Vitales	Myrtales	Sapindales		Malvales	Brassicales									Cucurbitales	Rosales			Fabales					Malpighiales
					Family	Poaceae						Ranunculaceae	Phrymaceae	Solanaceae		Vitaceae	Myrtaceae	Rutaceae		Malvaceae	Caricaceae	Brassicaceae								Cucurbitaceae	Rosaceae			Fabaceae					Salicaceae	Linaceae	Euphorbiaceae
					Genus	Panicum	Brachypodium	Oryza	Setaria	Zea	Sorghum	Aquilegia	Mimulus	Solanum		Vitis	Eucalyptus	Citrus		Theobroma	Carica	Thellungiella		Brassica			Arabidopsis		Capsella	Cucumis	Malus	Prunus	Fragaria	Glycine	Cajanus	Phaseolus	Medicago	Lotus	Populus	Linum	Ricinus	Manihot
					Spceis	virgatum	distachyon	sativa	italica	mays	bicolor	coerulea	guttatus	lycopersicum	tuberosum	vinifera	grandis	clementina	sinensis	cacao	papaya	parvula	halophila	napus	rapa	oleracea	thaliana	lyrata	rubella	sativus	domestica	persica	vesca	max	cajan	vulgaris	truncatula	japonicus	trichocarpa	usitatissimum	communis	esculenta
Class	Order	Family	Genus	Spceis		P. virgatum	B. distachyon	O. sativa	S. italica	Z. mays	S. bicolor	A. coerulea	M. guttatus	S. lycopersicum	S. tuberosum	V. vinifera	E. grandis	C. clementina	C. sinensis	T. cacao	C. papaya	T. parvula	T. halophila	B. napus	B. rapa	B. oleracea	A. thaliana	A. lyrata	C. rubella	C. sativus	M. domestica	P. persica	F. vesca	G. max	C. cajan	P. vulgaris	M. truncatula	L. japnicus	P. trichocarpa	L. usitatissimum	R. communis	M. esculenta
Monocotyledoneae	Poales	Poaceae	Panicum	virgatum	P. virgatum		0.998989	0.992397	0.999416	0.994606	0.99874	0.992703	0.994417	0.996565	0.996449	0.966388	0.986253	0.992671	0.990764	0.98395	0.994566	0.999185	0.997952	0.995815	0.996227	0.996713	0.995652	0.997575	0.997515	0.986784	0.992538	0.994006	0.997782	0.995398	0.967413	0.985059	0.986514	0.995062	0.989926	0.995685	0.995757	0.994002
			Brachypodium	distachyon	B. distachyon	0.991956		0.991624	0.999563	0.989239	0.996215	0.988516	0.994063	0.991968	0.992513	0.95574	0.979418	0.987491	0.984707	0.976728	0.989924	0.999482	0.99817	0.998499	0.99852	0.999158	0.998593	0.999491	0.997506	0.978977	0.988388	0.989235	0.994422	0.990336	0.956245	0.977016	0.979276	0.990099	0.983125	0.998475	0.991119	0.988665
			Oryza	sativa	O. sativa	0.99641	0.990986		0.989488	0.983458	0.995232	0.994983	0.999731	0.987453	0.982168	0.942255	0.983113	0.977915	0.976084	0.964559	0.985341	0.99362	0.99687	0.993387	0.994536	0.991338	0.988731	0.991694	0.997111	0.975161	0.975067	0.980191	0.986296	0.985405	0.946312	0.96933	0.968369	0.983021	0.97776	0.99261	0.986643	0.980926
			Setaria	italica	S. italica	0.999259	0.992194	0.993741		0.992197	0.996712	0.989131	0.992171	0.994293	0.995329	0.96324	0.982391	0.991315	0.988871	0.982157	0.992713	0.999265	0.997255	0.996585	0.996665	0.997959	0.997594	0.998603	0.99667	0.98335	0.992314	0.992713	0.996727	0.993075	0.963386	0.981918	0.984202	0.993127	0.987131	0.996716	0.993681	0.99207
			Zea	mays	Z. mays	0.991799	0.970652	0.982851	0.992866		0.996078	0.992615	0.985055	0.99962	0.998991	0.986492	0.993571	0.998791	0.998826	0.995744	0.998211	0.991005	0.988825	0.981289	0.982416	0.983492	0.982103	0.985547	0.988966	0.997725	0.9972	0.998956	0.998737	0.999786	0.987936	0.997473	0.997206	0.999723	0.998945	0.981141	0.999081	0.999516
			Sorghum	bicolor	S. bicolor	0.9921	0.997117	0.994126	0.989535	0.968043		0.99719	0.996315	0.997943	0.995744	0.968571	0.991727	0.993333	0.992129	0.984945	0.996396	0.997764	0.997789	0.993066	0.994013	0.993482	0.99181	0.994598	0.997849	0.9903	0.991733	0.994582	0.997609	0.996989	0.970841	0.987479	0.987421	0.995987	0.992515	0.992758	0.997388	0.994935
Dicotyledoneae	Ranunculales	Ranunculaceae	Aquilegia	coerulea	A. coerulea	0.974346	0.989016	0.979253	0.975793	0.949551	0.98316		0.99504	0.99495	0.989877	0.965306	0.996307	0.98986	0.989297	0.981069	0.995372	0.99217	0.99425	0.986136	0.987776	0.986129	0.983801	0.987572	0.995077	0.990452	0.986533	0.99111	0.993101	0.994365	0.969032	0.984806	0.98327	0.992319	0.991197	0.985884	0.995549	0.991706
	Lamiales	Phrymaceae	Mimulus	guttatus	M. guttatus	0.950777	0.972887	0.965656	0.950444	0.917216	0.968948	0.990882		0.988956	0.984582	0.944729	0.983664	0.980345	0.97827	0.967206	0.987169	0.995721	0.998305	0.995479	0.996434	0.993886	0.99168	0.994203	0.998454	0.976513	0.978189	0.982565	0.988525	0.987008	0.948222	0.971053	0.97067	0.984944	0.979395	0.994857	0.988323	0.982967
	Solanales	Solanaceae	Solanum	lycopersicum	S. lycopersicum	0.974021	0.990044	0.983574	0.970877	0.940057	0.992242	0.983619	0.984829		0.998926	0.982409	0.994382	0.998236	0.997872	0.993684	0.998813	0.993729	0.992252	0.985429	0.986506	0.987221	0.985728	0.989037	0.992364	0.996657	0.996642	0.998701	0.999335	0.999875	0.983956	0.995408	0.995455	0.999562	0.998058	0.985315	0.999607	0.999224
				tuberosum	S. tuberosum	0.972533	0.990883	0.981118	0.971457	0.939785	0.989206	0.992206	0.992495	0.997291		0.984198	0.989826	0.998599	0.997933	0.994916	0.997407	0.993162	0.990095	0.984872	0.985535	0.987448	0.98655	0.989266	0.98982	0.995095	0.998275	0.998914	0.999471	0.99888	0.984604	0.995344	0.996529	0.999319	0.99703	0.984919	0.998329	0.999192
	Vitales	Vitaceae	Vitis	vinifera	V. vinifera	0.947744	0.971688	0.959625	0.948785	0.913791	0.965693	0.992664	0.997349	0.979232	0.99049		0.978924	0.988777	0.991042	0.996013	0.982047	0.958289	0.95265	0.939492	0.941005	0.94504	0.944189	0.948869	0.953088	0.991729	0.987058	0.98685	0.98048	0.9847	0.999182	0.995161	0.995247	0.986523	0.99082	0.939851	0.98228	0.987841
	Myrtales	Myrtaceae	Eucalyptus	grandis	E. grandis	0.941125	0.959051	0.953652	0.942948	0.915937	0.950944	0.987308	0.991225	0.963152	0.977417	0.993818		0.993533	0.993921	0.989192	0.996944	0.984315	0.985117	0.973353	0.975299	0.975252	0.973425	0.977512	0.986418	0.996216	0.990109	0.993796	0.992175	0.995068	0.981893	0.991198	0.989574	0.993661	0.99572	0.97361	0.996117	0.994018
	Sapindales	Rutaceae	Citrus	clementina	C. clementina	0.950065	0.967421	0.961634	0.951253	0.922628	0.961283	0.990382	0.993771	0.97225	0.985074	0.997083	0.997118		0.999763	0.997792	0.998674	0.989558	0.986455	0.978726	0.979689	0.982148	0.981657	0.984271	0.986736	0.997763	0.99943	0.999908	0.998485	0.998869	0.989104	0.997353	0.997908	0.999281	0.999042	0.979139	0.998695	0.99955
				sinensis	C. sinensis	0.944841	0.963841	0.959336	0.944608	0.913556	0.959909	0.98497	0.993946	0.97568	0.985863	0.99512	0.992492	0.997683		0.998496	0.99814	0.987038	0.983959	0.975203	0.976346	0.978644	0.977944	0.981018	0.984351	0.998729	0.998731	0.999483	0.99752	0.998688	0.991642	0.998543	0.998633	0.999083	0.999596	0.975519	0.99822	0.999434
	Malvales	Malvaceae	Theobroma	cacao	T. cacao	0.924123	0.950785	0.943695	0.923276	0.88513	0.94743	0.972267	0.992891	0.97286	0.982118	0.990964	0.983274	0.988698	0.992572		0.993954	0.978952	0.974538	0.964748	0.965853	0.969245	0.968894	0.972033	0.974899	0.997147	0.997078	0.996879	0.993293	0.995042	0.995436	0.998495	0.999238	0.99635	0.997708	0.965226	0.993891	0.996841
	Brassicales	Caricaceae	Carica	papaya	C. papaya	0.929626	0.939481	0.95312	0.92293	0.897747	0.946892	0.942707	0.967549	0.970378	0.966046	0.954805	0.95026	0.956907	0.967288	0.974165		0.992672	0.991338	0.983509	0.984662	0.985942	0.985003	0.987782	0.991883	0.997113	0.997392	0.999082	0.998676	0.999117	0.983538	0.994483	0.994482	0.998683	0.998194	0.983819	0.999736	0.998799
		Brassicaceae	Thellungiella	parvula	T. parvula	0.956685	0.962817	0.976385	0.950503	0.928131	0.970528	0.960179	0.975198	0.983424	0.978001	0.960902	0.951915	0.959024	0.964966	0.970349	0.989314		0.999267	0.997988	0.998285	0.998711	0.998111	0.999156	0.998981	0.982253	0.989903	0.991217	0.995642	0.992333	0.959231	0.979397	0.980933	0.991769	0.985929	0.99807	0.993419	0.990446
				halophila	T. halophila	0.917397	0.930493	0.938264	0.917582	0.894475	0.925245	0.960347	0.9807	0.947011	0.959769	0.977	0.984248	0.984914	0.986299	0.986591	0.968831	0.961857		0.998134	0.998674	0.998029	0.996865	0.998375	0.999907	0.980293	0.985892	0.988372	0.993418	0.990627	0.954452	0.975983	0.977009	0.989449	0.983672	0.998065	0.992065	0.987933
			Brassica	napus	B. napus	0.944911	0.961881	0.964252	0.942965	0.914367	0.960475	0.978132	0.995136	0.980494	0.985592	0.988048	0.98553	0.987975	0.99126	0.993772	0.984333	0.985995	0.989582		0.999939	0.999588	0.99885	0.999356	0.997468	0.969177	0.979559	0.981119	0.988174	0.98315	0.9405	0.965451	0.967829	0.982304	0.973839	0.999916	0.984683	0.98039
				rapa	B. rapa	0.934827	0.952365	0.957135	0.931772	0.902052	0.952715	0.969632	0.991408	0.976368	0.980182	0.982779	0.97979	0.982748	0.988293	0.992845	0.987969	0.986452	0.989087	0.999005		0.999447	0.998561	0.999298	0.998108	0.970813	0.980193	0.982045	0.988904	0.984289	0.942273	0.966886	0.968949	0.98331	0.975248	0.999815	0.98581	0.98143
				oleracea	B. oleracea	0.946083	0.962291	0.964665	0.944641	0.917516	0.959807	0.979602	0.995241	0.978901	0.984688	0.9882	0.987581	0.988649	0.990896	0.992167	0.98207	0.984215	0.990285	0.99965	0.998185		0.999702	0.999908	0.997365	0.972152	0.983494	0.984283	0.990439	0.985253	0.945365	0.968901	0.971688	0.984777	0.976787	0.999787	0.986814	0.98318
			Arabidopsis	thaliana	A. thaliana	0.93766	0.962732	0.954501	0.937757	0.902561	0.957548	0.985676	0.998974	0.977675	0.987287	0.996911	0.992407	0.993768	0.994301	0.995484	0.966077	0.969728	0.984686	0.995111	0.992027	0.995194		0.999531	0.996248	0.970554	0.983702	0.983726	0.989637	0.983863	0.943941	0.96752	0.970578	0.983678	0.975539	0.999254	0.98558	0.982065
				lyrata	A. lyrata	0.900744	0.919189	0.916406	0.90522	0.880318	0.906181	0.961999	0.973035	0.923627	0.945377	0.976899	0.988701	0.984536	0.978846	0.972209	0.925044	0.923068	0.987823	0.97049	0.965656	0.973229	0.978674		0.997755	0.974908	0.985444	0.98627	0.992025	0.987217	0.9492	0.971774	0.974466	0.986793	0.97927	0.999547	0.988639	0.985342
			Capsella	rubella	C. rubella	0.933266	0.942865	0.955123	0.931116	0.909754	0.94216	0.968421	0.985746	0.959851	0.967928	0.978853	0.985925	0.985022	0.986319	0.984247	0.976783	0.976189	0.995371	0.994136	0.993634	0.994942	0.987092	0.979632		0.980997	0.986022	0.988615	0.99337	0.990854	0.955066	0.976353	0.977044	0.989583	0.984225	0.997414	0.992399	0.98807
	Cucurbitales	Cucurbitaceae	Cucumis	sativus	C. sativus	0.95807	0.974646	0.974665	0.95472	0.923679	0.976908	0.98095	0.992744	0.991355	0.992931	0.985924	0.975415	0.981916	0.984655	0.989452	0.983139	0.99183	0.973309	0.994146	0.992138	0.992731	0.989467	0.949439	0.981928		0.9952	0.997397	0.994747	0.997708	0.993583	0.998833	0.997792	0.99747	0.999625	0.969239	0.997161	0.998148
	Rosales	Rosaceae	Malus	domestica	M. domestica	0.940848	0.959754	0.962155	0.937128	0.905984	0.961122	0.972163	0.991909	0.983785	0.984805	0.981989	0.976789	0.97918	0.984994	0.989728	0.988514	0.989673	0.979784	0.997747	0.998143	0.996881	0.991078	0.954706	0.988409	0.994498		0.999352	0.998066	0.997269	0.986509	0.995307	0.996646	0.998134	0.997104	0.980198	0.997229	0.998402
			Prunus	persica	P. persica	0.954571	0.978955	0.967835	0.953697	0.918153	0.975665	0.987294	0.996602	0.99282	0.996574	0.992495	0.98132	0.985767	0.988144	0.990004	0.971591	0.9786	0.968926	0.992172	0.988541	0.9915	0.994297	0.95461	0.975196	0.994163	0.992486		0.99905	0.999176	0.987388	0.996669	0.997214	0.999417	0.998794	0.981487	0.999145	0.999617
			Fragaria	vesca	F. vesca	0.942128	0.957238	0.96325	0.938512	0.910705	0.958558	0.972735	0.99107	0.979199	0.981685	0.981926	0.979767	0.982123	0.987039	0.988869	0.988547	0.98828	0.985342	0.997737	0.998546	0.997505	0.990226	0.961294	0.992706	0.992941	0.99815	0.988474		0.99916	0.981185	0.993663	0.994616	0.999194	0.996792	0.988331	0.999241	0.998933
	Fabales	Fabaceae	Glycine	max	G. max	0.951624	0.979368	0.962173	0.951554	0.91185	0.975342	0.989697	0.994419	0.989842	0.996295	0.995311	0.98076	0.9875	0.988342	0.987855	0.957027	0.965212	0.960722	0.983784	0.978712	0.982645	0.992005	0.953501	0.965098	0.988778	0.982225	0.99678	0.978319		0.986215	0.996539	0.996455	0.999759	0.998876	0.983101	0.999717	0.999606
			Cajanus	cajan	C. cajan	0.955872	0.978085	0.970019	0.95309	0.917775	0.978491	0.980677	0.991403	0.995806	0.996005	0.9861	0.972954	0.979617	0.9843	0.987179	0.980251	0.983903	0.963204	0.989983	0.987698	0.988396	0.98814	0.940373	0.971358	0.995374	0.992815	0.997817	0.988481	0.993687		0.996398	0.99523	0.987324	0.992229	0.940544	0.983883	0.988721
			Phaseolus	vulgaris	P. vulgaris	0.977303	0.994632	0.982119	0.976468	0.945711	0.992747	0.987702	0.983675	0.997572	0.997998	0.981492	0.964947	0.974453	0.975157	0.97098	0.958827	0.97311	0.943892	0.97539	0.969	0.974424	0.976468	0.927001	0.952919	0.98702	0.975837	0.991803	0.971645	0.991795	0.992751		0.999174	0.996957	0.99887	0.965397	0.995105	0.997529
			Medicago	truncatula	M. truncatula	0.901953	0.938434	0.914189	0.90652	0.86314	0.925105	0.973526	0.982751	0.946667	0.965924	0.990183	0.984302	0.985008	0.981056	0.981244	0.918489	0.920657	0.965313	0.967775	0.96177	0.968546	0.986908	0.980162	0.95824	0.959406	0.957812	0.974131	0.957465	0.981463	0.961322	0.953569		0.997443	0.998231	0.968029	0.995095	0.997999
			Lotus	japonicus	L. japnicus	0.986145	0.990945	0.991319	0.986243	0.967565	0.988292	0.992967	0.985632	0.986411	0.991842	0.984875	0.979825	0.987262	0.984365	0.972338	0.960172	0.974663	0.967263	0.981656	0.974702	0.982137	0.979323	0.95557	0.973769	0.985337	0.974865	0.983763	0.97699	0.982361	0.981732	0.988836	0.955705		0.998845	0.982347	0.999257	0.999768
	Malpighiales	Salicaceae	Populus	trichocarpa	P. trichocarpa	0.954419	0.973328	0.967912	0.954176	0.922909	0.969831	0.990528	0.99783	0.983356	0.992343	0.997956	0.992697	0.997518	0.997417	0.994272	0.969543	0.973511	0.98432	0.994081	0.990169	0.993737	0.99695	0.975833	0.986497	0.99213	0.98852	0.993645	0.989333	0.993452	0.989981	0.9835	0.982131	0.989718		0.973942	0.998374	0.999197
		Linaceae	Linum	usitatissimum	L. usitatissimum	0.997054	0.99631	0.996461	0.994999	0.97949	0.998429	0.978811	0.960831	0.98654	0.983287	0.957375	0.945573	0.955788	0.953338	0.937812	0.942868	0.966582	0.921137	0.954181	0.945665	0.954168	0.948454	0.900849	0.937671	0.970138	0.953543	0.967605	0.952521	0.965767	0.970906	0.988173	0.913207	0.987895	0.963225		0.9848	0.980531
		Euphorbiaceae	Ricinus	communis	R. communis	0.963901	0.987136	0.973081	0.963358	0.927999	0.983928	0.991384	0.993602	0.995411	0.999097	0.992165	0.978478	0.984917	0.985896	0.983728	0.962237	0.972731	0.958398	0.984919	0.979596	0.984124	0.989476	0.946964	0.965643	0.991034	0.984725	0.998044	0.980622	0.998435	0.996286	0.996606	0.972115	0.987036	0.992017	0.976437		0.999247
			Manihot	esculenta	M. esculenta	0.973658	0.990102	0.98133	0.973809	0.944791	0.986272	0.995503	0.994322	0.992951	0.998667	0.99389	0.984226	0.991146	0.990377	0.984119	0.963136	0.97448	0.967982	0.987303	0.981223	0.98704	0.989928	0.958081	0.973418	0.991225	0.983379	0.99517	0.982211	0.995447	0.992488	0.995218	0.97216	0.995444	0.995478	0.981502	0.997452

## Sheet: C
Table S3C T-test between the abundance of certain motif repeat nubmer microsatellites in the coding or non-coding sequences of the sequenced species of Brassica and Arabidopsis genera, Brassicaceae and Caricaceae familes, Brassicales and Fabales orders, and Monocotyledoneae and Dicotyledoneae classes.
	Repeat numbers	Brassicaceae				Brassicales			Dicotyledoneae				Angiospermae
		Brassica	Arabidopsis	Difference	Pt-test	Brassicaceae	Caricaceae	Difference	Brassicales	Fabales	Difference	Pt-test	Monocotyledoneae	Dicotyledoneae	Difference	Pt-test
Non-coding sequences	3	0.291439	0.266838	0.0246003	0.624163	0.278274	0.24073	0.0375442	0.274103	0.342718	-0.0686154	0.00982724	0.389831	0.307858	0.0819727	0.000655713
	4	0.149532	0.141023	0.00850951	0.0890844	0.149524	0.12848	0.0210443	0.147186	0.168126	-0.0209403	0.279932	0.275676	0.158583	0.117093	0.000338218
	5	0.0326072	0.0341599	-0.00155269	0.509438	0.0357449	0.0431618	-0.00741689	0.036569	0.0464462	-0.00987725	0.05831	0.0663545	0.0439082	0.0224463	0.000120144
	6	0.0936027	0.0717361	0.0218666	0.168511	0.0904397	0.0938682	-0.00342855	0.0908206	0.0635433	0.0272773	0.00468904	0.0760062	0.0770738	-0.00106753	0.836251
	7	0.0540942	0.0374069	0.0166873	0.0591431	0.0507776	0.0676933	-0.0169158	0.0526571	0.0373889	0.0152682	0.0265251	0.0372186	0.0452036	-0.00798494	0.0275061
	8	0.0372347	0.0260291	0.0112055	0.0872915	0.0356599	0.0592281	-0.0235683	0.0382786	0.0277466	0.0105319	0.0786858	0.0212641	0.0321655	-0.0109014	0.00011566
	9	0.0258585	0.0187294	0.00712906	0.0140504	0.0248359	0.0491761	-0.0243401	0.0275404	0.0205645	0.00697587	0.156222	0.0128408	0.0233389	-0.010498	2.29903e-06
	10	0.0176636	0.0129051	0.00475849	0.0149758	0.0170409	0.0349846	-0.0179437	0.0190346	0.0154538	0.00358084	0.351838	0.00770003	0.0167251	-0.00902506	3.31692e-07
	11	0.0126471	0.00898351	0.00366364	0.0293938	0.0118309	0.0239894	-0.0121585	0.0131819	0.0118316	0.00135028	0.639811	0.00484998	0.0121312	-0.00728125	3.12229e-08
	12	0.0877803	0.0983806	-0.0106003	0.465422	0.0917617	0.071957	0.0198048	0.0895612	0.0709408	0.0186204	0.117102	0.0299337	0.0769018	-0.0469681	1.31063e-11
	13	0.0542921	0.0643012	-0.0100091	0.398077	0.0549942	0.0481709	0.00682332	0.054236	0.0445666	0.00966944	0.234849	0.0178122	0.0487679	-0.0309557	1.80618e-12
	14	0.0362126	0.0474373	-0.0112248	0.29592	0.0388827	0.0349789	0.0039038	0.038449	0.0312336	0.00721541	0.264495	0.0118026	0.0355486	-0.023746	7.80857e-13
	15	0.0274026	0.0377887	-0.0103861	0.297288	0.0293811	0.0271971	0.00218409	0.0291385	0.0244394	0.00469903	0.403667	0.00857699	0.0271058	-0.0185288	3.15488e-12
	16	0.019459	0.0302619	-0.0108029	0.178164	0.0218147	0.0198218	0.00199296	0.0215933	0.0192639	0.00232939	0.641716	0.00631257	0.0204584	-0.0141458	3.57788e-11
	17	0.01386	0.022409	-0.00854908	0.204753	0.0156129	0.0134461	0.00216683	0.0153721	0.0147525	0.000619648	0.878583	0.00504113	0.0150444	-0.0100033	2.43593e-09
	18	0.00976762	0.017021	-0.00725339	0.166005	0.0113461	0.00984877	0.00149737	0.0111798	0.0110493	0.000130435	0.966848	0.00402422	0.0113107	-0.00728652	4.37512e-08
	19	0.00701155	0.0125799	-0.00556831	0.174366	0.00838671	0.00758423	0.000802482	0.00829755	0.0083729	-7.53552e-05	0.973297	0.00349235	0.00864557	-0.00515323	1.20749e-06
	20	0.00510397	0.0105714	-0.00546743	0.169808	0.00660534	0.00556252	0.00104282	0.00648948	0.00643973	4.97494e-05	0.977165	0.0026446	0.00673548	-0.00409088	5.18077e-07
	>20	0.0244317	0.0414381	-0.0170064	0.376008	0.027086	0.0201211	0.0069649	0.0263121	0.0351218	-0.00880967	0.440462	0.0186185	0.0324938	-0.0138753	0.0192293
Coding sequences	3	0.0946992	0.101083	-0.00638349	0.283074	0.103816	0.163394	-0.059578	0.110435	0.202482	-0.0920464	0.000592209	0.138297	0.15894	-0.0206433	0.160047
	4	0.588852	0.591315	-0.00246331	0.875146	0.572779	0.482555	0.0902237	0.562754	0.485893	0.0768609	0.000433436	0.55106	0.515218	0.0358422	0.0645939
	5	0.18613	0.169393	0.0167375	0.0893616	0.179444	0.15062	0.0288241	0.176241	0.151552	0.0246889	0.00381021	0.18358	0.161175	0.0224053	0.0206643
	6	0.07427	0.0728516	0.00141839	0.678566	0.078687	0.0869399	-0.00825299	0.079604	0.0746595	0.00494446	0.230095	0.0791117	0.0795211	-0.0004094	0.943199
	7	0.0276312	0.0285263	-0.000895122	0.616436	0.0309357	0.0446139	-0.0136782	0.0324555	0.0301642	0.0022913	0.367292	0.0274725	0.0342067	-0.00673418	0.0852996
	8	0.011565	0.0133734	-0.00180843	0.431166	0.0129618	0.0245949	-0.0116331	0.0142543	0.0136981	0.000556186	0.762931	0.00981327	0.0162825	-0.00646926	4.50591e-05
	9	0.00565993	0.0049844	0.00067553	0.308547	0.00640724	0.015062	-0.00865473	0.00736887	0.00730688	6.19919e-05	0.968398	0.00380812	0.0084112	-0.00460308	6.40207e-07
	10	0.00280658	0.00267939	0.000127189	0.708715	0.00328822	0.0102955	-0.0070073	0.00406681	0.00417292	-0.000106115	0.917843	0.00171376	0.00442482	-0.00271106	6.67139e-08
	11	0.00102965	0.00197772	-0.00094807	0.282129	0.00172356	0.00571973	-0.00399618	0.00216758	0.00222641	-5.88329e-05	0.933788	0.000768465	0.00256548	-0.00179701	2.174e-06
	12	0.00182378	0.00292518	-0.0011014	0.0618023	0.00256792	0.00591039	-0.00334247	0.0029393	0.00826039	-0.00532109	0.0963691	0.00126621	0.00555419	-0.00428798	2.79453e-05
	13	0.00107165	0.00236322	-0.00129157	0.274614	0.00187858	0.00305052	-0.00117194	0.0020088	0.004201	-0.0021922	0.203116	0.000736786	0.00324833	-0.00251154	7.68409e-06
	14	0.000913502	0.00171977	-0.000806264	0.320074	0.00116976	0.00247855	-0.00130879	0.00131518	0.00359081	-0.00227563	0.139796	0.000364459	0.00257276	-0.0022083	3.90949e-06
	15	0.000800544	0.00156763	-0.00076709	0.363676	0.00109861	0.000762631	0.000335982	0.00106128	0.00247002	-0.00140873	0.273471	0.000391962	0.00190402	-0.00151205	0.000122285
	16	0.000553565	0.000538155	1.54102e-05	0.940416	0.000589244	0.000953289	-0.000364045	0.000629693	0.00181342	-0.00118373	0.165316	0.000285133	0.00145076	-0.00116563	0.00169867
	17	0.000343781	0.000444495	-0.000100714	0.765316	0.0003932	0.00114395	-0.000750747	0.000476616	0.00137771	-0.00090109	0.261164	0.000163394	0.000988439	-0.000825045	0.000392325
	18	0.00030024	0.000502968	-0.000202728	0.648185	0.000353523	0.000571973	-0.000218451	0.000377795	0.00139677	-0.00101897	0.175156	0.000175528	0.000718687	-0.000543159	0.00767725
	19	0.000235634	0.000468039	-0.000232405	0.10731	0.000362467	0.000571973	-0.000209507	0.000385745	0.000970699	-0.000584954	0.264041	0.000144511	0.000537561	-0.00039305	0.00276208
	20	9.52211e-05	0.000620171	-0.00052495	0.0114845	0.00022186	0.000571973	-0.000350114	0.000260761	0.000669648	-0.000408887	0.28958	9.85339e-05	0.000394366	-0.000295833	0.00487891
	>20	0.00121848	0.00266697	-0.00144849	0.516918	0.0013234	0.000190658	0.00113275	0.00119754	0.00309464	-0.0018971	0.254594	0.000749383	0.001887	-0.00113762	0.0356568

## Sheet: D
Table S3D Distribution of microsatellite, with regard to motif repeat number, for the mono to hexanucleotide repeats in the genomes and both coding and non-coding sequences of the sequenced angiosperm species.
	Repeat number	P. virgatum						B. distachyon						O. sativa						S. italica						Z. mays						S. bicolor						A. coerulea						M. guttatus
		Mono	Di	Tri	Tetra	Penta	Hexa	Mono	Di	Tri	Tetra	Penta	Hexa	Mono	Di	Tri	Tetra	Penta	Hexa	Mono	Di	Tri	Tetra	Penta	Hexa	Mono	Di	Tri	Tetra	Penta	Hexa	Mono	Di	Tri	Tetra	Penta	Hexa	Mono	Di	Tri	Tetra	Penta	Hexa	Mono	Di	Tri	Tetra	Penta	Hexa
Whole genome	3	/	/	/	0.260015	0.0795419	0.0409474	/	/	/	0.284328	0.0707742	0.034018	/	/	/	0.194055	0.0662146	0.0416499	/	/	/	0.253509	0.0658919	0.0360974	/	/	/	0.233748	0.0722738	0.040768	/	/	/	0.26112	0.0544083	0.071419	/	/	/	0.194792	0.0579939	0.02682	/	/	/	0.148691	0.0519097	0.0468625
	4	/	/	0.266722	0.024266	0.0109522	0.00620682	/	/	0.267859	0.0323182	0.00829584	0.00412247	/	/	0.246239	0.0264277	0.0110178	0.00531181	/	/	0.297117	0.0278506	0.00894164	0.00464039	/	/	0.309231	0.0221424	0.00797593	0.00442677	/	/	0.209183	0.032032	0.00893597	0.00776338	/	/	0.146417	0.0213583	0.00896383	0.0042943	/	/	0.100759	0.0252919	0.00590145	0.0101502
	5	/	/	0.0697057	0.00535943	0.00192587	0.00129639	/	/	0.0686468	0.00675882	0.00147595	0.000539484	/	/	0.0843227	0.00691192	0.00226644	0.000849327	/	/	0.0692502	0.00701435	0.00172877	0.000934695	/	/	0.0596409	0.00473436	0.00163046	0.00092063	/	/	0.066761	0.0150537	0.00241797	0.00141924	/	/	0.0499652	0.0058786	0.00163791	0.000964877	/	/	0.032081	0.0074873	0.00116618	0.00349482
	6	/	0.0527117	0.0216292	0.00141524	0.000451205	0.000365366	/	0.0402068	0.0225973	0.00175078	0.000264653	0.000203579	/	0.0602224	0.0316456	0.00212566	0.000445779	0.000215851	/	0.0401423	0.0242276	0.00186112	0.000306051	0.000223334	/	0.0561047	0.0179802	0.00133793	0.000380728	0.000240913	/	0.0502638	0.0252593	0.0031377	0.000675252	0.000416473	/	0.0377136	0.022222	0.00173321	0.000279934	0.000387142	/	0.0516163	0.0134222	0.00229521	0.000230264	0.00185325
	7	/	0.0288001	0.00827356	0.000534843	0.000118854	8.3638e-05	/	0.0198795	0.00777671	0.000610737	0.000111968	6.10737e-05	/	0.0319037	0.0131341	0.000891558	8.44634e-05	6.10014e-05	/	0.0201414	0.00925597	0.000719633	8.27164e-05	2.48149e-05	/	0.0285589	0.00660143	0.00047107	0.000133362	8.81912e-05	/	0.027471	0.00926349	0.00126559	0.000173867	0.000149607	/	0.0221267	0.0114713	0.000667076	0.000136989	0.000196549	/	0.030406	0.00618371	0.000917343	8.91345e-05	0.00108076
	8	/	0.0168839	0.00358543	0.000257517	3.5216e-05	2.6412e-05	/	0.0116651	0.00320637	0.000244295	3.05368e-05	1.01789e-05	/	0.0188025	0.00462672	0.00052555	1.40772e-05	2.81545e-05	/	0.0117871	0.00420199	0.000372224	4.13582e-05	3.30866e-05	/	0.0169478	0.00306733	0.000182835	4.30201e-05	4.08691e-05	/	0.018624	0.00394638	0.000594384	0.000105129	0.000113216	/	0.0154678	0.00590243	0.000309714	2.38241e-05	0.000101253	/	0.0223059	0.00323484	0.000505096	2.22836e-05	0.000887631
	9	/	0.00964258	0.00192367	0.00013206	1.7608e-05	1.5407e-05	/	0.00690133	0.00184239	0.000183221	4.07158e-05	0	/	0.0123692	0.00205058	0.000342546	0	4.69241e-06	/	0.00771744	0.00189421	0.000165433	3.30866e-05	2.48149e-05	/	0.0096279	0.00144332	9.24932e-05	2.151e-05	8.60402e-06	/	0.0119928	0.00177506	0.000274953	7.27817e-05	0.000109173	/	0.0108578	0.00294824	0.000113165	5.95603e-05	8.33845e-05	/	0.0164565	0.0019461	0.00024512	1.48558e-05	0.000661081
	10	/	0.0057226	0.000937626	8.1437e-05	8.804e-06	1.1005e-05	/	0.00402068	0.000987358	9.16105e-05	3.05368e-05	0	/	0.00819295	0.000835249	0.000262775	0	4.69241e-06	/	0.00489681	0.000818892	0.000173704	8.27164e-06	8.27164e-06	/	0.00536246	0.000744248	6.23791e-05	8.60402e-06	1.7208e-05	/	0.00721752	0.00107555	0.000214302	3.63908e-05	9.29988e-05	/	0.00732592	0.00188211	6.55164e-05	5.95603e-06	3.57362e-05	/	0.0115763	0.00130731	8.17066e-05	2.22836e-05	0.000534807
	11	/	0.00345117	0.000574461	7.2633e-05	4.402e-06	1.3206e-05	/	0.0026567	0.000620916	6.10737e-05	1.01789e-05	2.03579e-05	/	0.00542912	0.000502088	0.000192389	1.40772e-05	9.38482e-06	/	0.00306051	0.000438397	5.79015e-05	8.27164e-06	1.65433e-05	/	0.00317058	0.000451711	1.7208e-05	6.45301e-06	2.151e-06	/	0.00450842	0.00059034	0.00014152	2.42606e-05	6.06514e-05	/	0.0049852	0.00103635	5.95603e-05	5.95603e-06	6.55164e-05	/	0.00883174	0.0010919	8.17066e-05	1.11418e-05	0.000382536
	12	0.0217063	0.0024123	0.000460009	4.402e-05	4.402e-06	4.402e-06	0.0247756	0.00150648	0.000498768	6.10737e-05	0	0	0.029276	0.00398386	0.000333161	0.000122003	0	9.38482e-06	0.0234997	0.00175359	0.000380495	7.44448e-05	8.27164e-06	8.27164e-06	0.0211186	0.00232739	0.000286084	4.30201e-05	2.151e-06	2.151e-06	0.0196672	0.00344904	0.000505428	0.000169824	2.42606e-05	2.8304e-05	0.054057	0.00359149	0.000565823	2.38241e-05	5.95603e-06	4.76483e-05	0.0593821	0.00708248	0.000802211	5.57091e-05	0	0.000285973
	13	0.0122045	0.00184004	0.000378572	5.0623e-05	2.201e-06	2.201e-06	0.0144643	0.00139452	0.000335905	4.07158e-05	1.01789e-05	1.01789e-05	0.0162967	0.0030923	0.000244005	0.00011731	0	9.38482e-06	0.0126804	0.00153025	0.00014889	6.61731e-05	0	1.65433e-05	0.0131362	0.00178318	0.000210798	2.79631e-05	0	0	0.011269	0.00257971	0.00028304	0.00012939	1.21303e-05	2.8304e-05	0.0408882	0.00278147	0.000422878	1.78681e-05	5.95603e-06	3.57362e-05	0.0388924	0.00537778	0.000828208	4.45673e-05	3.71394e-06	0.000259976
	14	0.00741077	0.00143725	0.000301537	4.8422e-05	4.402e-06	2.201e-06	0.00963946	0.00104843	0.000295189	1.01789e-05	0	0	0.0102342	0.0025996	0.000164234	0.000112618	0	0	0.0077009	0.00139791	0.000181976	3.30866e-05	0	0	0.00889441	0.00138955	0.000182835	1.0755e-05	4.30201e-06	0	0.00671209	0.00217941	0.000299214	6.06514e-05	4.04343e-06	8.4912e-05	0.0330738	0.00194167	0.000381186	2.38241e-05	5.95603e-06	2.97802e-05	0.0278545	0.0048504	0.000649939	4.45673e-05	0	0.000233978
	15	0.00451205	0.00129419	0.000226703	3.3015e-05	0	4.402e-06	0.00732884	0.00100772	0.000183221	3.05368e-05	1.01789e-05	1.01789e-05	0.00664446	0.00240252	0.000206466	8.44634e-05	0	4.69241e-06	0.00534348	0.00124075	0.000181976	4.13582e-05	0	0	0.00615402	0.00124543	0.000144117	1.7208e-05	4.30201e-06	0	0.00481572	0.00188828	0.000254736	3.63908e-05	8.08685e-06	3.63908e-05	0.0293394	0.00189402	0.000291846	1.19121e-05	0	0	0.0229001	0.00425246	0.000557091	2.22836e-05	3.71394e-06	0.00024512
	16	0.00284809	0.0011093	0.00019809	1.1005e-05	0	6.603e-06	0.00547627	0.000783779	0.000213758	1.01789e-05	0	0	0.00415278	0.0019802	0.00013608	4.22317e-05	0	0	0.00397039	0.000992597	0.000115803	2.48149e-05	8.27164e-06	8.27164e-06	0.00441601	0.00117445	0.000137664	1.5057e-05	1.0755e-05	0	0.00348948	0.00181146	0.000214302	5.6608e-05	1.61737e-05	4.85211e-05	0.0253489	0.001626	0.000339494	5.95603e-06	5.95603e-06	1.19121e-05	0.0187331	0.00386621	0.000601658	2.22836e-05	0	0.000163413
	17	0.00152529	0.00102787	0.000158472	2.201e-05	2.201e-06	1.3206e-05	0.00463142	0.000702347	0.000101789	1.01789e-05	0	0	0.00279199	0.00174088	0.000145465	4.69241e-05	0	4.69241e-06	0.00325903	0.00134001	9.92597e-05	2.48149e-05	0	0	0.003205	0.00106045	9.67952e-05	1.5057e-05	2.151e-06	0	0.00273336	0.00155672	0.000218345	5.25645e-05	4.04343e-06	3.63908e-05	0.022085	0.00136989	0.000172725	5.95603e-06	0	1.19121e-05	0.0149597	0.00378079	0.000560805	2.22836e-05	0	0.000159699
	18	0.000909013	0.000931023	0.00017608	2.201e-05	2.201e-06	0	0.0036746	0.000610737	0.000132326	1.01789e-05	0	0	0.00227582	0.0015485	0.000168927	4.69241e-05	4.69241e-06	0	0.00255594	0.00124902	4.96298e-05	1.65433e-05	0	0	0.00228867	0.000922781	8.17382e-05	8.60402e-06	2.151e-06	0	0.00181954	0.0014435	0.000206215	4.85211e-05	4.04343e-06	3.23474e-05	0.0193392	0.00133415	0.000166769	5.95603e-06	5.95603e-06	5.95603e-06	0.0123228	0.00358766	0.000456814	2.97115e-05	0	0.000152271
	19	0.00063829	0.000825375	0.000149668	2.201e-05	4.402e-06	2.201e-06	0.0034303	0.000366442	0.000132326	2.03579e-05	0	0	0.00155788	0.0015438	0.000150157	1.87696e-05	0	0	0.00224161	0.00133173	9.0988e-05	8.27164e-06	0	0	0.00176597	0.000847496	9.67952e-05	2.151e-06	0	0	0.00158098	0.0013222	0.000169824	4.85211e-05	1.21303e-05	2.42606e-05	0.0157537	0.00110187	0.000136989	0	0	1.19121e-05	0.0102133	0.00342425	0.000519951	2.59976e-05	0	0.000148558
	20	0.000387376	0.000816571	0.000138663	1.3206e-05	2.201e-06	0	0.00203579	0.000407158	0.000132326	2.03579e-05	1.01789e-05	0	0.00113087	0.00138895	0.000126695	2.34621e-05	0	0	0.00131519	0.00108358	8.27164e-05	2.48149e-05	0	0	0.00125834	0.000789419	0.000105399	6.45301e-06	0	0	0.00114833	0.00118472	0.000226432	4.44777e-05	4.04343e-06	5.25645e-05	0.0125434	0.00107209	0.000107209	0	0	5.95603e-06	0.00864976	0.00327569	0.000486526	7.42788e-06	0	9.65624e-05
	>20	0.000464411	0.0074966	0.000801164	0.000162874	6.603e-06	2.201e-06	0.00584271	0.00273814	0.00047841	0.000142505	0	0	0.00285768	0.0183849	0.00140772	0.000173619	4.69241e-06	4.69241e-06	0.00916498	0.00846189	0.000314322	0.00014889	0	8.27164e-06	0.00424178	0.00891161	0.000763607	6.66812e-05	1.2906e-05	2.151e-06	0.0045529	0.0167155	0.00367143	0.000339648	0.000222388	0.000202171	0.0470348	0.0129782	0.000565823	5.95603e-06	0	4.76483e-05	0.0478838	0.0686596	0.00990136	5.19951e-05	1.11418e-05	0.000505096
Non-coding regions	3	/	/	/	0.272872	0.0836381	0.0389968	/	/	/	0.329799	0.0826767	0.0273653	/	/	/	0.230892	0.0788175	0.0365596	/	/	/	0.286899	0.0745774	0.031869	/	/	/	0.244749	0.0757177	0.0363281	/	/	/	0.280367	0.0582788	0.0685826	/	/	/	0.201582	0.0608428	0.025006	/	/	/	0.153402	0.0538353	0.0464868
	4	/	/	0.249242	0.0256222	0.0115648	0.00582684	/	/	0.207521	0.0381976	0.00981567	0.00358254	/	/	0.188525	0.0320917	0.0132656	0.00459438	/	/	0.249731	0.0321209	0.0102775	0.00382622	/	/	0.297559	0.0232348	0.0083458	0.00374682	/	/	0.18415	0.0345739	0.00965983	0.00697873	/	/	0.12965	0.0224538	0.00941653	0.00382821	/	/	0.0835475	0.0263324	0.00614707	0.0100888
	5	/	/	0.0629799	0.00566317	0.00203425	0.0012299	/	/	0.0477833	0.00791547	0.00173075	0.00045992	/	/	0.0552189	0.00839524	0.00274283	0.000787773	/	/	0.0524144	0.0080496	0.00197607	0.000900857	/	/	0.0530928	0.00496225	0.00170434	0.000868165	/	/	0.0570083	0.0162837	0.00260224	0.00132302	/	/	0.0427767	0.00620435	0.00172238	0.000886335	/	/	0.024786	0.00780981	0.00121701	0.00349213
	6	/	0.0555046	0.0190962	0.00150347	0.000469982	0.000346056	/	0.0469361	0.0147053	0.00206964	0.000314682	0.00022996	/	0.0726361	0.017262	0.00258182	0.000546266	0.000184005	/	0.0455563	0.0183949	0.00214075	0.000339032	0.000193733	/	0.0589667	0.0148205	0.0013982	0.000392959	0.000237603	/	0.0539548	0.0207391	0.00339518	0.000718463	0.00040304	/	0.0395268	0.0181982	0.00182296	0.000295445	0.000402308	/	0.0533547	0.0103601	0.00239139	0.000236426	0.00190303
	7	/	0.0304834	0.00741449	0.000565849	0.000126264	7.71612e-05	/	0.0235407	0.00567639	0.00072619	0.000133135	6.05158e-05	/	0.0386814	0.00770522	0.00108678	0.000103503	5.75017e-05	/	0.0233448	0.00744902	0.000842737	9.68664e-05	2.90599e-05	/	0.0300522	0.00559052	0.000491198	0.000141648	8.22472e-05	/	0.0297023	0.00734672	0.00137121	0.000188378	0.000144569	/	0.0232773	0.00925938	0.000691467	0.00014458	0.000169724	/	0.0315648	0.00504246	0.000957331	9.302e-05	0.00110849
	8	/	0.0178897	0.00327818	0.000273572	3.74115e-05	2.57204e-05	/	0.0137371	0.00254167	0.000290476	3.63095e-05	1.21032e-05	/	0.0228742	0.00292108	0.000638269	1.72505e-05	1.72505e-05	/	0.0136485	0.00338064	0.000435899	3.87465e-05	3.87465e-05	/	0.0178979	0.00286494	0.000187341	4.56929e-05	4.11236e-05	/	0.0201652	0.00336889	0.000643988	0.000113903	0.000122664	/	0.0162558	0.0047837	0.000326875	2.51443e-05	8.17189e-05	/	0.0231852	0.00277897	0.000527113	2.3255e-05	0.000922448
	9	/	0.0102274	0.0017864	0.000140293	1.87057e-05	1.40293e-05	/	0.00814543	0.00170655	0.000217857	4.84127e-05	0	/	0.0150654	0.00148929	0.000419762	0	5.75017e-06	/	0.00899889	0.00179203	0.000193733	3.87465e-05	1.93733e-05	/	0.0101941	0.00136622	9.82397e-05	2.28464e-05	9.13858e-06	/	0.0129849	0.00154645	0.000297899	7.88557e-05	0.000118284	/	0.0114406	0.00253328	0.000119435	6.28607e-05	7.54328e-05	/	0.0170575	0.001748	0.000255805	1.55033e-05	0.000686023
	10	/	0.006063	0.000909567	8.65141e-05	9.35287e-06	1.16911e-05	/	0.00474444	0.00095615	0.000108929	3.63095e-05	0	/	0.00998229	0.00070152	0.000322009	0	5.75017e-06	/	0.00568606	0.000707125	0.000203419	9.68664e-06	9.68664e-06	/	0.00568419	0.000712809	6.62547e-05	9.13858e-06	1.82772e-05	/	0.00780672	0.000985696	0.000232186	3.94279e-05	9.19983e-05	/	0.007669	0.0017161	6.91467e-05	6.28607e-06	3.14303e-05	/	0.0120655	0.00121314	8.52683e-05	2.3255e-05	0.00055812
	11	/	0.00365697	0.000565849	7.71612e-05	4.67644e-06	1.40293e-05	/	0.00313472	0.000617262	7.2619e-05	1.21032e-05	2.42063e-05	/	0.00661269	0.000408262	0.000235757	1.72505e-05	1.15003e-05	/	0.00356468	0.000426212	6.78065e-05	9.68664e-06	1.93733e-05	/	0.003363	0.000461498	1.82772e-05	6.85393e-06	2.28464e-06	/	0.00487591	0.000578275	0.00014895	2.62852e-05	6.57131e-05	/	0.00521744	0.000917766	6.28607e-05	6.28607e-06	6.28607e-05	/	0.0091896	0.00109299	8.52683e-05	1.16275e-05	0.000399211
	12	0.022987	0.00255801	0.00047232	4.67644e-05	4.67644e-06	4.67644e-06	0.0293986	0.00179127	0.000520436	7.2619e-05	0	0	0.0355705	0.00481864	0.000299009	0.000149504	0	1.15003e-05	0.0273938	0.00205357	0.000435899	8.71797e-05	9.68664e-06	0	0.0223735	0.00246742	0.000283296	4.56929e-05	2.28464e-06	2.28464e-06	0.0212691	0.0037325	0.00049942	0.000183997	2.62852e-05	3.06661e-05	0.0569895	0.00377793	0.000534316	2.51443e-05	6.28607e-06	4.40025e-05	0.0618699	0.00736796	0.000794546	5.81375e-05	0	0.000294563
	13	0.0129023	0.00195007	0.000385806	5.3779e-05	2.33822e-06	2.33822e-06	0.0171502	0.00165813	0.000363095	4.84127e-05	1.21032e-05	1.21032e-05	0.0198668	0.00377786	0.000235757	0.000143754	0	1.15003e-05	0.0147334	0.00179203	0.0001453	7.74931e-05	0	1.93733e-05	0.0139089	0.00189397	0.000219326	2.97004e-05	0	0	0.0121964	0.002795	0.00030228	0.000140188	1.31426e-05	3.06661e-05	0.043091	0.00292302	0.000408594	1.88582e-05	6.28607e-06	3.77164e-05	0.0405335	0.00558895	0.000825553	4.651e-05	3.87583e-06	0.000271308
	14	0.00784472	0.00152452	0.00031566	5.14408e-05	4.67644e-06	2.33822e-06	0.0114617	0.00124663	0.000338889	1.21032e-05	0	0	0.0124664	0.00316834	0.000195506	0.000138004	0	0	0.0089892	0.00163704	0.000174359	3.87465e-05	0	0	0.00941959	0.00147131	0.000187341	1.14232e-05	4.56929e-06	0	0.00727225	0.00235691	0.000319804	6.57131e-05	4.38087e-06	9.19983e-05	0.0348751	0.0020304	0.00035202	2.51443e-05	6.28607e-06	3.14303e-05	0.0290416	0.00503471	0.000655016	4.26342e-05	0	0.000244178
	15	0.00475594	0.00137253	0.000238498	3.50733e-05	0	4.67644e-06	0.00871428	0.00119821	0.000217857	3.63095e-05	1.21032e-05	1.21032e-05	0.00809623	0.00293259	0.000230007	0.000103503	0	5.75017e-06	0.00619945	0.00143362	0.000213106	4.84332e-05	0	0	0.00651352	0.00131367	0.000150786	1.82772e-05	4.56929e-06	0	0.00521324	0.00204587	0.000254091	3.94279e-05	8.76175e-06	3.94279e-05	0.0309274	0.0019864	0.000264015	1.25721e-05	0	0	0.0238596	0.00443783	0.000561996	2.3255e-05	3.87583e-06	0.000255805
	16	0.00300929	0.00117612	0.000203425	1.16911e-05	0	7.01466e-06	0.0064994	0.000931944	0.000217857	1.21032e-05	0	0	0.0050199	0.00242082	0.000155255	5.17515e-05	0	0	0.00463021	0.0011624	0.000135613	2.90599e-05	9.68664e-06	9.68664e-06	0.00467438	0.00124056	0.000141648	1.59925e-05	1.14232e-05	0	0.00378069	0.00196263	0.000223425	6.13322e-05	1.75235e-05	5.25705e-05	0.0267472	0.00169724	0.000333162	6.28607e-06	6.28607e-06	1.25721e-05	0.0195265	0.00402699	0.000608506	2.3255e-05	0	0.000170537
	17	0.00160869	0.00108961	0.000168352	2.33822e-05	2.33822e-06	1.40293e-05	0.00549484	0.000835119	0.000121032	1.21032e-05	0	0	0.00340985	0.00210456	0.000172505	5.75017e-05	0	5.75017e-06	0.00380685	0.00156924	0.00011624	2.90599e-05	0	0	0.0033927	0.00112633	0.000100524	1.59925e-05	2.28464e-06	0	0.00294833	0.00168664	0.000232186	5.69514e-05	4.38087e-06	3.94279e-05	0.023271	0.0014458	0.000157152	6.28607e-06	0	1.25721e-05	0.0155809	0.0039456	0.000569748	2.3255e-05	0	0.000166661
	18	0.00095867	0.000989066	0.000187057	2.33822e-05	2.33822e-06	0	0.00435714	0.00072619	0.000157341	1.21032e-05	0	0	0.00276008	0.00189756	0.000178255	5.75017e-05	5.75017e-06	0	0.00298348	0.001453	4.84332e-05	1.93733e-05	0	0	0.00241944	0.000973258	8.68165e-05	9.13858e-06	2.28464e-06	0	0.00196701	0.00155959	0.000219044	5.25705e-05	4.38087e-06	3.5047e-05	0.0203983	0.00140179	0.00017601	6.28607e-06	6.28607e-06	6.28607e-06	0.0127747	0.00373243	0.000453473	3.10067e-05	0	0.000158909
	19	0.000668731	0.000876832	0.000158999	2.33822e-05	4.67644e-06	2.33822e-06	0.00405456	0.000435714	0.000157341	2.42063e-05	0	0	0.00189756	0.0018803	0.000172505	2.30007e-05	0	0	0.00262508	0.00155955	0.000106553	9.68664e-06	0	0	0.00186198	0.000897865	9.82397e-05	2.28464e-06	0	0	0.00170854	0.00143255	0.000179616	5.25705e-05	1.31426e-05	2.62852e-05	0.0166266	0.00116292	0.00014458	0	0	1.25721e-05	0.0106275	0.00356964	0.000534865	2.71308e-05	0	0.000155033
	20	0.000409188	0.000867479	0.000147308	1.40293e-05	2.33822e-06	0	0.00242063	0.000484127	0.000157341	2.42063e-05	1.21032e-05	0	0.00138004	0.0016963	0.000143754	2.87508e-05	0	0	0.00154018	0.00126895	9.68664e-05	2.90599e-05	0	0	0.00132738	0.000829326	0.000111948	6.85393e-06	0	0	0.00123979	0.0012836	0.000236567	4.81896e-05	4.38087e-06	5.69514e-05	0.0132385	0.00112521	0.000106863	0	0	6.28607e-06	0.0089648	0.00340686	0.000499983	7.75167e-06	0	0.000100772
	>20	0.000488688	0.00796163	0.000848773	0.000173028	7.01466e-06	2.33822e-06	0.00689881	0.00325575	0.000568849	0.000169444	0	0	0.0034501	0.0224544	0.0016503	0.000212756	5.75017e-06	5.75017e-06	0.0105487	0.009861	0.000368092	0.000174359	0	9.68664e-06	0.00446876	0.00943558	0.000788202	7.0824e-05	1.14232e-05	2.28464e-06	0.00493286	0.0181018	0.00396031	0.000363612	0.000240948	0.000219044	0.0496285	0.0136345	0.000572032	6.28607e-06	0	5.02885e-05	0.0499479	0.0716138	0.0102632	5.42617e-05	1.16275e-05	0.000527113
Coding regions	3	/	/	/	0.0537824	0.0138394	0.0722349	/	/	/	0.0437928	0.007811	0.0692106	/	/	/	0.0306362	0.0103056	0.0642314	/	/	/	0.0583239	0.0151189	0.0608154	/	/	/	0.0566669	0.016842	0.112231	/	/	/	0.0304987	0.0080315	0.105407	/	/	/	0.0722632	0.00657969	0.0595576	/	/	/	0.0406331	0.0077354	0.0554815
	4	/	/	0.547088	0.00251285	0.00112515	0.0123017	/	/	0.587041	0.00121647	0.000256098	0.00697868	/	/	0.50227	0.00130095	0.00104587	0.00849446	/	/	0.574122	0.00288788	0.0011325	0.00939977	/	/	0.497095	0.00455983	0.0020225	0.015371	/	/	0.509134	0.0015748	0.000262467	0.0171654	/	/	0.449007	0.0015882	0.000794101	0.0127056	/	/	0.495599	0.0014226	0.000266738	0.0115586
	5	/	/	0.177587	0.000487567	0.000187526	0.00236282	/	/	0.179013	0.000640246	0.000128049	0.000960369	/	/	0.213433	0.000331616	0.000153053	0.00112239	/	/	0.167667	0.000962627	0.000283126	0.0011325	/	/	0.165036	0.00106641	0.000441274	0.0017651	/	/	0.183622	0.000314961	0.000209974	0.00257218	/	/	0.179694	0	0.000113443	0.0023823	/	/	0.199431	8.89126e-05	0	0.0035565
	6	/	0.00791359	0.0622586	0	0.000150021	0.000675093	/	0.00460977	0.0643447	6.40246e-05	0	6.40246e-05	/	0.0051528	0.0954543	0.000102036	0	0.000357125	/	0.00849377	0.0583239	0.000226501	0.00011325	0.000396376	/	0.010039	0.0688387	0.000367728	0.000183864	0.000294183	/	0.00603675	0.0794226	5.24934e-05	0.00015748	0.000577428	/	0.00499149	0.0948383	0.000113443	0	0.000113443	/	0.0117365	0.0836668	8.89126e-05	8.89126e-05	0.000711301
	7	/	0.00180025	0.022053	3.75052e-05	0	0.000187526	/	0.000512197	0.0188873	0	0	6.40246e-05	/	0.00183664	0.0372175	2.55089e-05	0	7.65267e-05	/	0.00141563	0.0198188	0	0	0	/	0.00452306	0.0228727	0.000147091	0	0.000183864	/	0.000734908	0.032231	0	0	0.000209974	/	0.00136132	0.0513897	0.000226886	0	0.000680658	/	0.00382324	0.0323642	0	0	0.000444563
	8	/	0.000750103	0.00851367	0	0	3.75052e-05	/	0.00070427	0.00672258	0	0	0	/	0.000739758	0.0121933	2.55089e-05	0	7.65267e-05	/	0.000906002	0.0090034	0	5.66251e-05	0	/	0.00165478	0.00632492	0.000110318	0	3.67728e-05	/	0.00015748	0.0108661	0	0	0	/	0.00124787	0.0260919	0	0	0.000453772	/	0.0021339	0.0136925	0	0	8.89126e-05
	9	/	0.000262536	0.00412557	0	0	3.75052e-05	/	0.000320123	0.00256098	0	0	0	/	0.000408142	0.00454058	0	0	0	/	0.000226501	0.00249151	0	0	5.66251e-05	/	0.000514819	0.00268442	0	0	0	/	0.000104987	0.00451444	0	0	0	/	0.000340329	0.0104368	0	0	0.000226886	/	0.00266738	0.00649062	0	0	8.89126e-05
	10	/	0.000262536	0.00138769	0	0	0	/	0.000192074	0.00115244	0	0	0	/	0.000255089	0.0014285	0	0	0	/	0.000283126	0.00147225	0	0	0	/	0.000183864	0.00125028	0	0	0	/	0.00015748	0.00215223	0	0	0.000104987	/	0.00113443	0.00487805	0	0	0.000113443	/	0.00035565	0.00346759	0	0	0
	11	/	0.000150021	0.000712598	0	0	0	/	0.000128049	0.000640246	0	0	0	/	0.000178562	0.00091832	0	0	0	/	0.00011325	0.000509626	0	0	0	/	7.35456e-05	0.000294183	0	0	0	/	0.000104987	0.000734908	5.24934e-05	0	0	/	0.000794101	0.0031764	0	0	0.000113443	/	0.000622388	0.00106695	0	0	0
	12	0.00116266	7.50103e-05	0.000262536	0	0	0	0.000320123	0	0.000384148	0	0	0	0.00135197	0.000280598	0.000484669	0	0	0	0.000736127	0	5.66251e-05	0	0	5.66251e-05	0.00091932	7.35456e-05	0.000330955	0	0	0	0.000472441	5.24934e-05	0.000577428	0	0	0	0.00113443	0.000226886	0.00113443	0	0	0.000113443	0.00231173	0.000533476	0.000978039	0	0	8.89126e-05
	13	0.00101264	7.50103e-05	0.000262536	0	0	0	0.000256098	0	0.000192074	0	0	0	0.00045916	5.10178e-05	0.000280598	0	0	0	0.000679502	0	0.000169875	0	0	0	0.000698684	0	7.35456e-05	0	0	0	0.00015748	0	5.24934e-05	0	0	0	0.00113443	0.000226886	0.000680658	0	0	0	0.00124478	0.000533476	0.000889126	0	0	0
	14	0.000450062	3.75052e-05	7.50103e-05	0	0	0	0	0	6.40246e-05	0	0	0	0.000331616	7.65267e-05	2.55089e-05	0	0	0	0.000169875	0	0.000226501	0	0	0	0.000441274	7.35456e-05	0.000110318	0	0	0	0	5.24934e-05	5.24934e-05	0	0	0	0.000567215	0.000340329	0.000907544	0	0	0	0.000622388	0.000622388	0.000533476	8.89126e-05	0	0
	15	0.000600083	3.75052e-05	3.75052e-05	0	0	0	0	0	0	0	0	0	0.000204071	5.10178e-05	0.000102036	0	0	0	0.000339751	0.00011325	0	0	0	0	0.000367728	0.000147091	3.67728e-05	0	0	0	5.24934e-05	0	0.000262467	0	0	0	0.000680658	0.000226886	0.000794101	0	0	0	0.000889126	0	0.000444563	0	0	0
	16	0.000262536	3.75052e-05	0.000112515	0	0	0	6.40246e-05	0	0.000192074	0	0	0	0.000306107	2.55089e-05	5.10178e-05	0	0	0	0.00011325	0	0	0	0	0	0.00025741	0.000110318	7.35456e-05	0	0	0	0	0	0.000104987	0	0	0	0.000113443	0.000340329	0.000453772	0	0	0	0.000533476	0.000177825	0.000444563	0	0	0
	17	0.000187526	3.75052e-05	0	0	0	0	6.40246e-05	0	0	0	0	0	5.10178e-05	0.000127545	2.55089e-05	0	0	0	5.66251e-05	0	0	0	0	0	0.000183864	0	3.67728e-05	0	0	0	0.00015748	0	5.24934e-05	0	0	0	0.000680658	0	0.000453772	0	0	0	0.000711301	0	0.00035565	0	0	0
	18	0.000112515	0	0	0	0	0	6.40246e-05	0	0	0	0	0	0.000127545	0	0.000127545	0	0	0	5.66251e-05	5.66251e-05	5.66251e-05	0	0	0	0.000183864	0.000110318	0	0	0	0	5.24934e-05	5.24934e-05	5.24934e-05	0	0	0	0.000226886	0.000113443	0	0	0	0	0.00195608	0.000266738	0.000533476	0	0	0
	19	0.000150021	0	0	0	0	0	0.000128049	0	0	0	0	0	5.10178e-05	5.10178e-05	5.10178e-05	0	0	0	0	0	0	0	0	0	0.000220637	3.67728e-05	7.35456e-05	0	0	0	5.24934e-05	0	5.24934e-05	0	0	0	0	0	0	0	0	0	0.000711301	8.89126e-05	0.000177825	0	0	0
	20	3.75052e-05	0	0	0	0	0	0	0	0	0	0	0	2.55089e-05	2.55089e-05	5.10178e-05	0	0	0	0	0	0	0	0	0	0.000147091	0.000147091	0	0	0	0	5.24934e-05	0	0.000104987	0	0	0	0	0.000113443	0.000113443	0	0	0	0.0014226	0.000266738	0.000177825	0	0	0
	>20	7.50103e-05	3.75052e-05	3.75052e-05	0	0	0	0.000256098	0	0	0	0	0	0.00022958	0.000331616	0.000331616	0	0	0	0.00107588	0.000283126	0	0	0	0	0.000588365	0.000478047	0.000367728	0	3.67728e-05	0	0	0.000104987	0.000209974	5.24934e-05	0	0	0.000226886	0.00113443	0.000453772	0	0	0	0.000533476	0.000889126	0.00160043	0	0	0
[truncated: 174 more columns]

## Sheet: E
Table S3E T test on the differences between the abundances of microsatellites of the corresponding motif repeat numbers in the coding and non-coding sequences of these sequenced angiosperm species.
Motif repeat number	Coding regions	Non-coding regions	Difference	Pt-test
3	0.155592	0.321151	-0.165559	2.90786e-22
4	0.52103	0.177571	0.343459	1.67188e-41
5	0.164808	0.0475482	0.11726	7.00333e-37
6	0.0794547	0.0769007	0.00255403	0.372609
7	0.0331146	0.0439087	-0.0107941	4.03053e-06
8	0.0152335	0.0303977	-0.0151642	2.03839e-12
9	0.00766475	0.0216365	-0.0139717	5.23803e-14
10	0.00398519	0.0152616	-0.0112764	1.25183e-14
11	0.00227407	0.0109505	-0.00867641	7.84029e-15
12	0.00485884	0.0692854	-0.0644265	3.27867e-18
13	0.00284105	0.0437481	-0.0409071	7.44988e-17
14	0.00221466	0.0316979	-0.0294833	6.08897e-16
15	0.00165882	0.0241011	-0.0224423	4.53183e-15
16	0.00126174	0.0181644	-0.0169027	7.01857e-14
17	0.000854648	0.0134222	-0.0125676	3.92322e-13
18	0.000630607	0.0101291	-0.00949853	1.20573e-12
19	0.000473823	0.00780992	-0.00733609	1.36755e-12
20	0.000346394	0.0060721	-0.0057257	4.10443e-12
>20	0.00170252	0.0302437	-0.0285412	8.88216e-09

## Sheet: F
Table S3F Coefficients of the correlation between the abundances of microsatlliets of the corresponding motif repeat number in the coding and non-coding sequences of each sequenced angiosperms.
Class	Order	Family	Genus	Spceis	Abbreviation name	Correlation coefficients
Monocotyledoneae	Poales	Poaceae	Panicum	virgatum	P. virgatum	0.73***
			Brachypodium	distachyon	B. distachyon	0.61**
			Oryza	sativa	O. sativa	0.66**
			Setaria	italica	S. italica	0.72***
			Zea	mays	Z. mays	0.85***
			Sorghum	bicolor	S. bicolor	0.66**
Dicotyledoneae	Ranunculales	Ranunculaceae	Aquilegia	coerulea	A. coerulea	0.62**
	Lamiales	Phrymaceae	Mimulus	guttatus	M. guttatus	0.48*
	Solanales	Solanaceae	Solanum	lycopersicum	S. lycopersicum	0.62**
				tuberosum	S. tuberosum	0.62**
	Vitales	Vitaceae	Vitis	vinifera	V. vinifera	0.72***
	Myrtales	Myrtaceae	Eucalyptus	grandis	E. grandis	0.63**
	Sapindales	Rutaceae	Citrus	clementina	C. clementina	0.65**
				sinensis	C. sinensis	0.64**
	Malvales	Malvaceae	Theobroma	cacao	T. cacao	0.62**
	Brassicales	Caricaceae	Carica	papaya	C. papaya	0.60**
		Brassicaceae	Thellungiella	parvula	T. parvula	0.55*
				halophila	T. halophila	0.51*
			Brassica	napus	B. napus	0.45
				rapa	B. rapa	0.44
				oleracea	B. oleracea	0.48*
			Arabidopsis	thaliana	A. thaliana	0.44
				lyrata	A. lyrata	0.49*
			Capsella	rubella	C. rubella	0.53*
	Cucurbitales	Cucurbitaceae	Cucumis	sativus	C. sativus	0.66**
	Rosales	Rosaceae	Malus	domestica	M. domestica	0.59**
			Prunus	persica	P. persica	0.59**
			Fragaria	vesca	F. vesca	0.58*
	Fabales	Fabaceae	Glycine	max	G. max	0.58*
			Cajanus	cajan	C. cajan	0.71***
			Phaseolus	vulgaris	P. vulgaris	0.70**
			Medicago	truncatula	M. truncatula	0.58*
			Lotus	japonicus	L. japnicus	0.72***
	Malpighiales	Salicaceae	Populus	trichocarpa	P. trichocarpa	0.65**
		Linaceae	Linum	usitatissimum	L. usitatissimum	0.61**
		Euphorbiaceae	Ricinus	communis	R. communis	0.59**
			Manihot	esculenta	M. esculenta	0.66**
*, ** and *** represent the significance level of P=0.05, 0.01 and 0.001 respectively.
